# Supplementary material for: Maternal, dominance and additive genetic effects in Nile tilapia; influence on growth, fillet yield and body size traits
Source: Heredity (Edinb). 2018 Jan 16;120(5):452–62. doi: 10.1038/s41437-017-0046-x (PMC5889400; doi:10.1038/s41437-017-0046-x)
Supplement: Supplementary file 5 — Supplementary 5 - Phenotypic data [file 41437_2017_46_MOESM5_ESM.csv]

Supplement 5: Phenotypic data for the article: Maternal, dominance and additive genetic effects in Nile tilapia; influence on growth, fillet yield and body size traits
ID	Sire	Dam	batch	Body Weight at Harvest	Body Length	Body Depth	Body Thickness	Fillet Weight	Filleter	Fillet Yield	Day1	Day2	Full sib family	Type of reciprocal cross
3700	1367	1360	3	247.7	18.8	8.2	37.2	105.5	E	35.59379217	204	256	51	rc1
4021	1370	1360	3	220	18.3	7.3	33.8	58.6	E	24.71531	205	260	105	rc1
3712	1370	1361	3	328.2	21.1	8.5	39.5	107.9	E	31.27536232	204	260	103	rc1
4041	1362	1359	3	158.4	16.7	6.4	39.1	41.6	E	25.63154652	205	260	150	rc1
3748	1367	1361	3	346.5	21.4	8.6	39.4	129.9	E	34.68624833	204	259	49	rc1
3801	1367	1361	3	383.1	23	8.6	41	135.6	E	31.91339139	204	256	49	rc1
3619	1363	1361	3	319	21	8.2	38.1	105	E	31.46538807	204	258	144	rc1
3880	1370	1352	3	364.2	22.3	8.7	39.8	125.4	A	31.65068147	205	257	104	rc1
3847	1370	1361	3	301.5	21	7.9	36.6	112.5	E	33.06878307	205	256	103	rc1
3815	1369	1352	3	444.3	23.4	9.3	41	150	E	34.22313484	205	258	8	rc1
3813	1369	1352	3	107.8	15	5.4	26.9	33.4	E	30.30852995	205	260	8	rc1
3843	1364	1352	3	446.5	23.1	9.4	43.6	160	E	33.18125259	205	258	40	rc1
3657	1367	1352	3	366.9	21.8	8.7	40.3	139.3	E	35.48140601	204	256	50	rc1
3844	1367	1352	3	375.2	22.3	8.3	42	132.2	E	33.23278029	205	260	50	rc1
4032	1369	1360	3	183.2	16.4	7	33	63.9	E	31.33889161	205	260	9	rc1
2699	1369	1352	3	364.7	22	8.4	41	136.8	E	33.8028169	203	258	8	rc1
2802	1367	1352	3	423.1	23	9.1	41.9	126.4	E	26.8194356	203	258	50	rc1
3902	1367	1361	3	451.6	23.7	9.3	44.5	192	E	36.43263757	205	256	49	rc1
3926	1367	1360	3	217.5	18.4	7	35.4	77.4	E	33.7254902	205	260	51	rc1
2938	1370	1361	3	269.1	20.2	7.8	35.2	104.6	E	36.34468381	203	256	103	rc1
2832	1369	1352	3	267.9	20	7.9	34.8	98.6	E	33.2322211	203	256	8	rc1
4049	1364	1352	3	174	16.3	6.7	31.9	49.6	E	28.18181818	205	260	40	rc1
3026	1369	1361	3	424.5	23.3	9	40.3	166.5	E	35.24555461	203	256	7	rc1
2754	1362	1352	3	412.7	23.1	9	41.9	136.3	E	32.48331745	203	257	153	rc1
3894	1367	1361	3	406.7	23	8.9	42	145.8	A	33.55581128	205	257	49	rc1
3897	1365	1361	3	333.4	21.4	8.3	38.9	130.8	E	33.64197531	205	256	93	rc1
3895	1369	1360	3	372.9	21.2	8.6	42.2	142.2	E	34.40600048	205	256	9	rc1
3888	1370	1360	3	349.5	24.3	8.4	37.5	127.1	E	34.64159171	205	256	105	rc1
3111	1363	1352	3	299.5	20.9	7.9	38.1	111.6	E	34.37018787	203	256	145	rc1
3913	1367	1361	3	233	19.2	7.1	36.5	84.1	E	33.03220738	205	260	49	rc1
3928	1363	1352	3	348.5	21.4	8.3	38.8	123.4	E	34.19229704	205	256	145	rc1
2729	1365	1359	3	182	17.8	6.4	32.2	56.2	E	30.3619665	203	260	91	rc1
2724	1370	1352	3	233	19	7.4	33.9	66.7	E	31.40301318	203	260	104	rc1
3920	1369	1361	3	323.8	21.5	8.3	39.2	115.4	E	32.57126729	205	258	7	rc1
2718	1366	1361	3	337.1	22.3	8.5	37.1	106.7	A	31.171487	203	259	67	rc1
3916	1367	1352	3	339.4	21.6	8.4	40.5	124.6	E	33.87710712	205	258	50	rc1
2258	1367	1353	2	421.5	23.3	9	41.5	133.5	A	31.94544149	195	254	52	rc1
2285	1370	1356	2	409.8	22.4	9.2	41.9	162.2	E	34.86672399	195	254	99	rc1
2228	1369	1353	2	399.8	23.1	8.7	41.9	149.2	E	33.4004925	195	253	10	rc1
2266	1366	1353	2	458	24.3	9.2	43.4	172.2	A	35.05700326	195	253	70	rc1
2292	1369	1356	2	326.8	21	8.4	37.6	117.2	A	34.24897721	195	254	3	rc1
2242	1367	1353	2	287.6	20.7	7.7	35.5	97.2	A	33.6915078	195	254	52	rc1
2234	1370	1356	2	286.1	21.1	7.7	36.2	97.3	A	32.62910798	195	254	99	rc1
2267	1370	1356	2	434.3	23.4	9.1	40	143.1	E	34.47362081	195	254	99	rc1
2283	1364	1356	2	375.9	22	9	38.7	131.2	E	32	195	254	35	rc1
2325	1367	1355	2	329.2	21.6	8.3	37	113.8	E	32.26538134	195	254	44	rc1
2289	1370	1353	2	453.1	23.2	9.6	43.5	178.4	E	36.09874545	195	253	106	rc1
2216	1370	1353	2	396.4	22.8	8.8	42	140.4	A	32.51505327	195	252	106	rc1
2226	1370	1356	2	447.8	23	9.4	40.3	152	A	33.39925291	195	254	99	rc1
2328	1367	1353	2	326.7	21	8.2	39.5	133.1	E	38.74818049	195	253	52	rc1
2253	1365	1355	2	446.9	23.7	9.2	40.9	150.1	A	33.29636202	195	254	88	rc1
2273	1370	1353	2	254.7	19.4	7.7	34.4	72.3	A	28.97795591	195	254	106	rc1
2329	1371	1356	2	352.5	21.8	8.4	39.9	124.8	T	32.33160622	195	253	117	rc1
2261	1367	1356	2	381.1	22.6	8.6	41.3	144.3	A	35.41104294	195	252	45	rc1
2236	1366	1353	2	307	20.3	8.4	36.3	96.1	E	30.44029142	195	254	70	rc1
2306	1365	1353	2	329.2	21.7	8.1	39.5	123.4	A	34.363687	195	254	96	rc1
2265	1370	1354	2	334.7	21.8	8.2	36.7	115.7	E	34.19030733	195	253	97	rc1
2278	1371	1353	2	421.3	23.3	8.8	41.7	144.2	E	34.2192691	195	253	122	rc1
2291	1366	1356	2	433.3	23.7	9.2	42.1	161.2	A	34.26870748	195	252	63	rc1
2324	1370	1353	2	356.3	22.4	8.5	39.1	116.7	A	30.22533023	195	254	106	rc1
2311	1367	1356	2	328.2	21.4	8.3	38.8	119.7	A	33.34261838	195	252	45	rc1
2332	1367	1353	2	331.5	21.5	8.1	40.2	129.7	A	33.21382843	195	252	52	rc1
2312	1365	1353	2	215.7	19.1	7	32.2	69.2	A	30.45774648	195	254	96	rc1
2303	1364	1353	2	383.1	22	8.6	42.2	140.2	E	34.02912621	195	253	42	rc1
2259	1370	1353	2	455.3	23.7	9.2	42.1	162.7	A	33.38805664	195	254	106	rc1
2221	1371	1353	2	323.5	21	8.2	40.6	124.9	A	34.26611797	195	254	122	rc1
2337	1366	1353	2	379.6	22.2	8.6	39	116.5	E	32.67882188	195	253	70	rc1
2232	1369	1355	2	370.8	22.6	8.6	40.3	140.9	A	34.0584965	195	252	2	rc1
2318	1367	1356	2	510.9	25.1	9.7	44	180.5	A	33.96687994	195	253	45	rc1
2219	1367	1353	2	384.2	22.6	9	40.2	138.2	A	36.02711157	195	252	52	rc1
2230	1371	1353	2	380.2	22.3	8.7	39.9	131.7	E	34.23446842	195	254	122	rc1
2280	1362	1356	2	489.2	24	9.7	42.3	172.3	A	33.26897084	195	254	148	rc1
2321	1369	1356	2	352.2	22.4	8.3	40.2	134.4	A	34.43504996	195	252	3	rc1
2275	1362	1356	2	546.4	24.3	10.1	45	195.5	E	35.6686736	195	253	148	rc1
3923	1364	1352	3	353.9	21.2	8.5	40	124.8	E	32.94614572	205	256	40	rc1
2239	1366	1354	2	434.9	23.3	9.2	40.4	135.2	E	31.13772455	195	253	61	rc1
2335	1371	1356	2	455	23.2	9.7	42.8	155.2	A	31.82284191	195	252	117	rc1
3898	1369	1361	3	485.3	24.3	9.6	42.4	151.2	A	31.22031798	205	257	7	rc1
2274	1370	1353	2	424.6	22.8	9.3	41.8	145.2	A	33.13555454	195	252	106	rc1
2235	1364	1353	2	280.9	20	7.6	36.5	103.3	E	33.68112162	195	253	42	rc1
2255	1367	1356	2	305.7	21	8	40	126.3	A	36.4081868	195	252	45	rc1
2217	1369	1353	2	381.7	22.1	9	40.8	138.5	E	34.54726865	195	253	10	rc1
2323	1370	1353	2	472.3	24.2	9.5	41.3	159.4	A	34.37567393	195	253	106	rc1
2220	1367	1353	2	425.5	22.8	9.2	42.4	146.5	A	31.96596116	195	253	52	rc1
2309	1367	1353	2	355.7	21.4	8.4	39.6	129.6	T	33.57512953	195	253	52	rc1
2241	1363	1356	2	402.3	22.1	8.7	40	141.7	E	36.66235446	195	253	140	rc1
2214	1371	1356	2	419	23.2	9.1	41.1	155.2	A	35.98423371	195	254	117	rc1
2299	1363	1353	2	419.1	22.4	8.7	40.5	118.1	A	30.56418219	195	254	147	rc1
2319	1371	1353	2	480.9	24.3	9.3	45.3	175.8	E	32.51340854	195	254	122	rc1
2305	1369	1353	2	419.2	22.7	9.1	43.7	146.2	A	32.50333482	195	252	10	rc1
2334	1366	1356	2	491.7	24.8	9.4	41.6	152.9	E	30.35537026	195	253	63	rc1
2262	1367	1356	2	468.2	25	9.3	44.6	174.3	A	31.82399124	195	252	45	rc1
2316	1366	1356	2	404.5	22.5	8.9	40.7	138.1	E	33.47067378	195	253	63	rc1
2330	1369	1353	2	280.6	20.3	7.8	36.1	107.5	E	34.05131454	195	253	10	rc1
2248	1367	1353	2	357.7	21.8	8.5	38.8	133.3	A	34.96852046	195	254	52	rc1
2270	1366	1355	2	391.7	23	8.6	41.4	137.2	A	32.94908742	195	252	62	rc1
2215	1370	1353	2	467.6	23.4	9.6	42.2	166.7	E	35.28042328	195	254	106	rc1
3924	1371	1352	3	201	17.7	7.2	34	64.8	A	30.50847458	205	259	120	rc1
2307	1369	1353	2	314.3	21	8.2	38.5	113.3	A	33.52071006	195	253	10	rc1
2939	1364	1352	3	263.3	19.9	7.7	35.4	66.7	A	27.61904762	203	259	40	rc1
2252	1366	1354	2	478	24.3	9.3	41.7	151.2	E	33.12157722	195	253	61	rc1
2327	1365	1356	2	442.9	24.3	9.3	42	180.3	E	36.5127582	195	253	89	rc1
2297	1366	1356	2	488	24.6	9.4	43	168.1	A	32.57120713	195	252	63	rc1
2256	1364	1353	2	361.6	22	8.4	41.4	136.8	A	33.94540943	195	252	42	rc1
2245	1370	1356	2	468.2	23.6	9.7	40.7	176.3	E	35.72441743	195	253	99	rc1
2271	1370	1353	2	445.6	23.7	9.3	42.6	164.3	A	32.88630905	195	252	106	rc1
2272	1370	1356	2	326	21.2	8.4	38.4	115.2	A	33.94225103	195	254	99	rc1
2263	1371	1356	2	372.4	22.5	8.4	38	123.3	A	32.62767928	195	254	117	rc1
2218	1367	1353	2	358.6	21.5	8.7	40	125.2	E	33.1392271	195	253	52	rc1
2227	1370	1356	2	322	21	8.4	37.9	106.9	A	31.83442525	195	254	99	rc1
2243	1366	1356	2	314.2	21.3	7.7	39.1	122.1	E	34.91564198	195	254	63	rc1
2295	1364	1356	2	340	21.2	8.4	39.2	119.8	A	33.34261063	195	252	35	rc1
2276	1369	1356	2	258.7	19.5	7.7	35.3	97.7	E	33.64325069	195	253	3	rc1
2286	1362	1356	2	421.7	23.3	9.1	42.8	156.7	A	34.72191447	195	254	148	rc1
2237	1365	1353	2	408.5	23.4	9	38.5	128.7	A	31.46699267	195	254	96	rc1
2336	1365	1354	2	392.3	22.7	8.7	38.9	125.9	A	32.49032258	195	253	87	rc1
2282	1371	1353	2	454.6	23.3	9.5	44	160.2	A	32.52791878	195	252	122	rc1
3904	1367	1352	3	335.3	21.7	8.2	39	118.3	A	34.11188005	205	259	50	rc1
2338	1370	1356	2	453.5	23.7	9.5	42.7	167.4	E	33.28693577	195	254	99	rc1
2331	1369	1356	2	442.9	23.7	9.4	42	157.1	A	32.71553519	195	253	3	rc1
2264	1369	1355	2	301.6	21.5	7.7	37.4	102.8	A	33.92739274	195	254	2	rc1
2409	1367	1353	2	370.3	22.1	8.5	40.8	138.5	E	33.49455865	195	253	52	rc1
2505	1367	1356	2	332.4	21.4	8.3	36.2	113.6	A	32.44787204	195	254	45	rc1
2395	1367	1356	2	367.7	21.8	8.7	39.2	132	T	33.1075997	195	253	45	rc1
2370	1366	1356	2	369.7	21.4	8.8	42.6	134.2	E	31.62856469	195	253	63	rc1
2465	1367	1354	2	357.6	22.3	8.5	41.2	122.2	T	32.36228814	195	253	43	rc1
2473	1367	1356	2	292.7	20.4	7.8	40.6	120.2	A	32.33790691	195	252	45	rc1
2484	1369	1353	2	280	20.3	7.9	40.1	109.8	A	32.47559894	195	252	10	rc1
2483	1363	1356	2	320.1	21.6	7.9	40.8	116.4	A	32.73340832	195	254	140	rc1
3397	1371	1360	3	350.6	21.5	8.5	41.9	132.3	A	35.13944223	204	259	121	rc1
2378	1371	1353	2	422.8	23	9	42.6	158.5	A	33.53787558	195	252	122	rc1
2339	1367	1356	2	484.4	25.1	9.3	44.8	180.9	A	34.18367347	195	252	45	rc1
2438	1362	1353	2	374.1	23.1	8.5	38.4	105	A	27.77777778	195	252	155	rc1
2494	1366	1356	2	302.5	21	8.3	34.8	84.3	E	27.80343008	195	254	63	rc1
2377	1367	1353	2	419.8	23.7	9.1	39.8	159.4	A	35.19540737	195	254	52	rc1
2432	1364	1353	2	296.6	20.4	7.8	38.1	99.7	A	32.06818913	195	254	42	rc1
2385	1370	1353	2	279.6	20.6	7.8	35.2	89.9	E	30.50559891	195	254	106	rc1
2365	1367	1353	2	301.6	20.7	8.1	39.5	105.3	A	30.51289481	195	252	52	rc1
2492	1371	1353	2	318.7	21.4	8.1	40.9	100.8	E	28.67709815	195	253	122	rc1
2481	1369	1356	2	298	21.2	7.8	38.8	115.2	A	32.84858854	195	254	3	rc1
2408	1370	1353	2	412.4	22.3	8.7	41.7	169.5	E	37.86017422	195	253	106	rc1
2412	1362	1353	2	425.5	23.2	9	40.9	159.6	A	35.55357541	195	254	155	rc1
3414	1363	1352	3	357.4	21.2	8.6	40.3	107.1	E	30.01681614	204	259	145	rc1
2451	1364	1353	2	326.3	21.3	8.2	40.2	129.5	A	35.20935291	195	254	42	rc1
2452	1370	1353	2	312.2	20.6	8.1	38.7	115.1	E	31.84836746	195	254	106	rc1
2361	1370	1356	2	395	22	9.1	39.6	130.2	E	32.82077136	195	253	99	rc1
2390	1369	1354	2	275.1	20.4	7.6	37.1	104.6	E	33.60102795	195	254	1	rc1
2413	1370	1353	2	392.7	23.1	8.8	40.5	145.8	E	35.54363725	195	253	106	rc1
2439	1367	1356	2	448.8	23.7	9.4	44.1	164.2	A	31.86493305	195	252	45	rc1
2464	1370	1354	2	338.5	21.8	8.2	39.7	133.2	E	33.50100604	195	253	97	rc1
2434	1369	1355	2	386.2	22.5	8.7	40.6	128.2	A	30.89901181	195	253	2	rc1
3524	1370	1352	3	378.9	22.3	8.7	41.5	143.2	E	34.9524042	204	257	104	rc1
3489	1367	1352	3	420.8	23.3	9.1	42.1	163.4	E	34.99678732	204	257	50	rc1
2403	1371	1353	2	473.2	24	9.4	43.7	181.2	A	34.5471878	195	252	122	rc1
2416	1365	1356	2	427.1	22.7	9.3	41.3	146.3	E	31.92232162	195	253	89	rc1
3993	1367	1360	3	234.7	19.8	7.2	35	75.6	E	31.12391931	205	260	51	rc1
2462	1370	1353	2	403.6	23.2	9	40.4	141.9	A	34.12698413	195	252	106	rc1
2474	1371	1353	2	250.5	19.3	7.8	35.2	88.9	A	33.2460733	195	254	122	rc1
2355	1369	1355	2	358.7	22.5	8.4	39.2	125.1	E	32.22565688	195	253	2	rc1
2345	1367	1356	2	322.5	21.7	8.2	37.5	103	E	31.17433414	195	254	45	rc1
2375	1371	1353	2	353.7	21.4	8.3	40.2	132	E	34.01185262	195	253	122	rc1
2363	1367	1353	2	401.9	22.8	8.7	40.9	143	E	33.69462771	195	253	52	rc1
2489	1369	1355	2	426.3	23.7	9	41.8	150.2	E	32.03241629	195	253	2	rc1
3574	1370	1352	3	363.5	22.4	8.6	40.6	116.6	E	31.9627193	204	258	104	rc1
2461	1370	1353	2	404.9	23	9	42.1	152.7	A	32.67008986	195	254	106	rc1
2348	1369	1353	2	380.7	22.4	8.5	38.4	123.4	A	33.03882195	195	253	10	rc1
2507	1365	1356	2	358.6	22	8.6	41.4	147.2	E	32.93801745	195	253	89	rc1
2380	1370	1356	2	398.2	23	9	40.3	129.2	E	31.50451109	195	253	99	rc1
2509	1369	1353	2	248.2	19.3	7.7	35.1	88.7	A	33.66223909	195	254	10	rc1
2356	1370	1353	2	500.2	24	9.5	41.3	181.2	T	33.38861249	195	253	106	rc1
2491	1363	1356	2	371.3	22	8.4	39.9	128.8	E	34.57718121	195	253	140	rc1
2503	1367	1356	2	399.3	23.1	8.7	39.7	138.5	E	32.9134981	195	253	45	rc1
2477	1367	1355	2	458.8	24.1	9.2	41.3	151.9	E	32.78653141	195	254	44	rc1
2415	1363	1353	2	414.2	22.6	9	43	143.3	A	34.34803452	195	253	147	rc1
2479	1371	1356	2	476.9	24.1	9.5	44.1	170.1	A	32.20980875	195	252	117	rc1
2448	1367	1356	2	259.5	20.4	7.4	32.4	84.3	A	31.56121303	195	254	45	rc1
2340	1371	1353	2	531.6	25.1	9.7	43.8	170.2	A	31.50684932	195	254	122	rc1
3386	1367	1352	3	444.5	23.2	9.3	40.3	164.6	E	35.4894351	204	256	50	rc1
2341	1369	1353	2	267.8	20.1	7.6	36.7	94.5	A	30.5528613	195	252	10	rc1
2388	1366	1354	2	360.2	22.2	8.5	39.6	126.9	E	32.90975104	195	253	61	rc1
2441	1363	1356	2	349.5	22.8	8.2	38.6	110.2	A	30.1504788	195	252	140	rc1
2496	1367	1353	2	491.4	22.7	9.6	44.2	160.6	E	31.25729856	195	254	52	rc1
2418	1366	1354	2	282.7	20.7	7.8	38.8	111.3	A	29.46783161	195	254	61	rc1
2398	1364	1353	2	415.7	23.2	9.1	42.8	164.8	A	35.03401361	195	252	42	rc1
2517	1363	1356	2	387.6	22.3	8.4	41.7	133.1	A	33.91082803	195	254	140	rc1
2502	1371	1356	2	271.7	19.3	8.2	37.8	117.2	A	33.2387975	195	254	117	rc1
2518	1369	1353	2	416.1	23	8.9	41.9	153.3	A	34.73040326	195	254	10	rc1
3535	1370	1352	3	500.8	24.7	9.3	44.3	177.2	E	35.44708942	204	256	104	rc1
2406	1369	1356	2	335.1	21.8	8.4	37	109.7	E	31.53204944	195	253	3	rc1
2346	1365	1355	2	430.5	24.3	8.7	37.9	107.6	E	26.79282869	195	254	88	rc1
2351	1369	1353	2	288.2	21.3	7.8	35.4	93.9	E	31.02081269	195	254	10	rc1
2500	1366	1354	2	360.2	22.2	8.4	40.4	133.7	E	33.85667258	195	254	61	rc1
2371	1371	1353	2	416.2	22.7	9.1	40.8	148.7	E	35.0955865	195	253	122	rc1
2360	1365	1356	2	328.2	21.8	8.1	37.8	110.1	A	32.05240175	195	253	89	rc1
2427	1367	1353	2	268.4	20	7.7	34.5	98.3	E	33.65285861	195	253	52	rc1
2389	1367	1353	2	420.2	22.7	9	41.6	159.6	E	36.54682849	195	254	52	rc1
2368	1362	1353	2	363.7	22.8	8.4	39.2	121.3	A	31.25483123	195	253	155	rc1
2354	1370	1353	2	471.3	23.4	9.6	46.1	186.6	A	35.18099548	195	252	106	rc1
2426	1370	1353	2	426.9	24	9	41.5	150.2	E	34.58438867	195	253	106	rc1
2386	1369	1353	2	373.6	22.8	8.7	38.3	116.2	E	30.03360041	195	254	10	rc1
2358	1370	1353	2	449.8	23.3	9.4	40.1	160.3	T	33.35414066	195	253	106	rc1
3451	1363	1352	3	295.9	21.2	7.6	37.7	99.5	A	31.60736976	204	259	145	rc1
2349	1369	1353	2	386.3	22.4	8.7	39.6	131.7	E	31.49210904	195	253	10	rc1
2420	1363	1356	2	348.6	21.4	8.2	40.8	120.1	A	32.18976146	195	253	140	rc1
2391	1363	1356	2	452.2	23.2	9.4	44.4	166.1	A	33.96033531	195	252	140	rc1
2421	1369	1356	2	373.6	22.7	8.5	39.9	122.6	A	32.28014745	195	253	3	rc1
2372	1369	1356	2	321.4	22.3	8	39.4	120.2	A	33.24115044	195	252	3	rc1
3467	1369	1360	3	328.4	21.7	8.2	37.8	129	E	33.91167192	204	257	9	rc1
2359	1366	1353	2	435	23.4	9.3	40.2	125.1	A	30.51219512	195	254	70	rc1
2510	1370	1353	2	390.8	22.7	9	38.9	141.2	E	34.8728081	195	253	106	rc1
2376	1367	1356	2	299.6	20.8	7.8	36.2	113.9	E	34.39009662	195	254	45	rc1
2404	1366	1356	2	374.4	23.5	8.2	39.4	119.8	T	32.02352312	195	253	63	rc1
2515	1362	1356	2	367	22	8.8	40.1	146.9	A	35.99607939	195	254	148	rc1
2475	1366	1356	2	378.2	22.3	8.7	42.4	159.2	T	32.54292723	195	253	63	rc1
2411	1367	1353	2	425.1	23.2	9.2	42.8	159.6	A	33.35423197	195	252	52	rc1
2384	1371	1353	2	442.3	24	9.1	41	147.4	T	32.46696035	195	253	122	rc1
2499	1371	1353	2	397.4	22.7	9.1	42.4	141.7	A	31.82124411	195	252	122	rc1
2396	1367	1356	2	346.5	22.1	8.4	39.8	131.2	A	32.80820205	195	252	45	rc1
2433	1371	1353	2	351.9	21.2	8.7	38.7	118.2	E	32.5530157	195	253	122	rc1
2369	1371	1353	2	309.4	20	8.3	38.7	98.9	A	30.18004272	195	254	122	rc1
2506	1369	1353	2	411.5	22.8	9.2	41.3	136.2	T	29.86842105	195	253	10	rc1
2393	1371	1353	2	331.8	21.2	8.2	39.7	123.4	E	33.88248215	195	253	122	rc1
2379	1367	1353	2	468.3	24.2	9.5	43.6	177.3	A	34.66953461	195	254	52	rc1
2373	1365	1356	2	342.6	22.2	8.3	38	114	A	31.86137507	195	252	89	rc1
2460	1370	1356	2	280.3	20.5	7.8	36.5	101.9	E	33.38794233	195	253	99	rc1
2493	1362	1356	2	261	20.2	7.7	35.2	88.9	E	30.58135535	195	254	148	rc1
2453	1371	1353	2	208.4	18	7	32.2	61	A	27.89208962	195	254	122	rc1
2431	1370	1353	2	440	23.4	9.1	41.6	151.4	T	42.62387387	195	253	106	rc1
2501	1366	1353	2	386.7	22.8	8.5	41.9	148.2	A	34.25005778	195	252	70	rc1
2410	1369	1356	2	325.4	21	8	36.9	120.9	A	33.98931684	195	254	3	rc1
3579	1371	1352	3	470.5	23.7	9.1	42.9	168.9	A	34.9689441	204	259	120	rc1
2440	1364	1353	2	370.2	22	8.3	38.6	121.2	E	32.22547195	195	253	42	rc1
2397	1370	1353	2	488.5	24.3	9.8	41.4	172.4	E	35.65667011	195	253	106	rc1
3225	1370	1358	3	290.5	21	8	36.8	92.4	E	31.30081301	203	260	100	rc1
3184	1363	1358	3	283	19.8	7.8	36	87.1	A	30.19064125	203	259	141	rc1
2383	1369	1353	2	349.9	22	8.6	39.3	118.7	A	31.50212314	195	252	10	rc1
2399	1370	1356	2	338.5	21.8	8.3	37.8	113.2	E	32.3521006	195	254	99	rc1
2381	1371	1353	2	385.7	22.3	8.6	40.1	136.6	A	34.60856347	195	254	122	rc1
2442	1365	1353	2	366.6	22.4	8.3	39.9	133.5	E	34.12576687	195	253	96	rc1
2504	1364	1353	2	357.3	22	8.6	38.6	119.2	E	32.1380426	195	253	42	rc1
2357	1370	1353	2	762	26.7	11.8	49	288.6	E	37.10942523	195	253	106	rc1
3183	1363	1359	3	397.7	23.3	8.7	40.5	137.5	E	33.26076439	203	257	142	rc1
2468	1369	1356	2	396.6	22.4	9	41.5	168.3	E	37.43327402	195	253	3	rc1
2463	1365	1353	2	304.8	21.3	8	35.2	106.3	E	31.81682131	195	254	96	rc1
2387	1367	1353	2	403.4	22.2	9	41.8	148.3	A	35.17552182	195	253	52	rc1
2482	1367	1353	2	305.5	21.1	8	37.5	117.1	A	35.04938641	195	254	52	rc1
3311	1370	1361	3	368.8	22.7	8.5	38.1	120.3	A	32.47840173	204	259	103	rc1
3500	1364	1352	3	441.6	23	9.1	42.4	156	E	32.03943315	204	257	40	rc1
3525	1370	1359	3	386.3	22.8	8.7	38.2	130.7	E	33.24008138	204	256	101	rc1
3434	1362	1352	3	330.1	22	8.2	40.6	136.6	E	37.5997798	204	256	153	rc1
3207	1367	1352	3	231	19	7.3	35.1	81.2	E	33.59536616	203	260	50	rc1
3252	1370	1360	3	184.3	17.5	6.8	33.1	67.8	E	34.07035176	204	260	105	rc1
3571	1366	1352	3	345.8	22	8.5	41.3	99.8	E	28.28798186	204	260	68	rc1
3250	1363	1360	3	308.7	20.5	7.8	40.2	117.8	E	33.96770473	204	258	146	rc1
3208	1370	1352	3	448.8	24	9.1	42.5	155.4	A	33.5492228	203	257	104	rc1
3459	1367	1360	3	204.3	18.6	6.8	33.8	46	E	24.97285559	204	260	51	rc1
1807	1364	1351	1	679.8	26.2	10.8	45.9	228.7	E	35.43538891	140	251	38	rc1
1810	1363	1352	1	611.4	24.6	10.2	49.4	238.1	A	36.42343583	140	251	145	rc1
1821	1366	1351	1	719.2	26.6	10.9	46.2	218.6	A	31.24196084	140	250	66	rc1
1825	1363	1352	1	664.5	25.1	10.9	52.9	240.7	T	32.48751518	140	249	145	rc1
1846	1363	1352	1	626.5	24.7	10.8	48.6	225.6	A	32.99692848	140	251	145	rc1
1802	1365	1352	1	591.2	24.6	10.6	47.1	200.4	A	31.88544153	140	250	94	rc1
1787	1363	1351	1	490.2	23.2	9.5	41.1	178.4	E	36.00403633	140	251	143	rc1
1811	1364	1351	1	680.3	26.3	10.8	48.8	232.5	A	33.93169877	140	250	38	rc1
1778	1367	1351	1	745	27	11	48.6	297.3	T	35.32976827	140	249	48	rc1
1788	1364	1351	1	675.2	25.6	10.7	46.7	225.1	A	33.10780997	140	250	38	rc1
1774	1362	1351	1	728.2	26.6	11.3	47.7	252.7	A	34.6544158	140	250	151	rc1
1771	1370	1352	1	636.9	25.2	10.6	49.6	229.7	A	33.90405904	140	250	104	rc1
1849	1366	1352	1	583.1	23.3	10.7	45.8	172.2	A	27.25114733	140	250	68	rc1
1838	1371	1352	1	757.3	25.4	11.7	50	258.1	A	35.29331328	140	251	120	rc1
1827	1370	1352	1	657	26.3	10.8	48.3	249.2	E	33.99727149	140	251	104	rc1
1815	1369	1352	1	673.2	25.6	10.5	51.3	280.2	T	36.28593629	140	249	8	rc1
1845	1370	1352	1	715.4	25.7	11.2	45.9	213.9	E	31.77833903	140	251	104	rc1
1798	1369	1351	1	634.2	25.8	10.8	44.7	180.4	A	28.30247882	140	250	6	rc1
1840	1367	1351	1	534.1	24.3	9.8	47	199.2	A	32.55433894	140	250	48	rc1
1813	1369	1351	1	553.1	24	10.3	44.2	185.1	A	32.95940171	140	250	6	rc1
1775	1369	1351	1	638.8	26.7	10.3	50.7	239	T	30.60571136	140	249	6	rc1
1793	1371	1351	1	678.3	25.4	11.1	51.6	273.1	A	34.52591656	140	250	118	rc1
1829	1367	1351	1	725.1	27.1	10.7	52.4	271.1	T	34.434142	140	249	48	rc1
1833	1367	1352	1	537.8	23.5	10.1	47.3	187.7	A	31.70072623	140	250	50	rc1
1816	1366	1352	1	549	23	10.6	45.1	197.3	A	32.58464079	140	250	68	rc1
1784	1363	1352	1	576.5	24	10	48.3	212.8	A	34.47828905	140	251	145	rc1
1844	1367	1351	1	599.8	25.4	10.3	46.6	258.6	E	37.61454545	140	251	48	rc1
1836	1367	1351	1	747.3	27	11.3	48.7	238.7	A	31.13342898	140	250	48	rc1
1789	1367	1351	1	593.4	25.4	10.3	47.6	255.4	T	37.49266001	140	249	48	rc1
1824	1363	1352	1	624.1	24.2	10.7	47.8	206.6	A	30.56665187	140	250	145	rc1
1803	1371	1352	1	639.5	25	10.7	51.1	242.5	A	33.19644079	140	250	120	rc1
1772	1369	1351	1	749.6	26.3	11.4	51.6	270.3	T	34.57405986	140	249	6	rc1
1764	1367	1352	1	527.5	23.1	10.2	44	193.3	A	33.69944212	140	251	50	rc1
1832	1367	1351	1	528.8	23.8	9.8	48	225.7	T	36.39148662	140	249	48	rc1
1797	1366	1351	1	464.6	23.5	9.3	40.6	153.5	A	32.41131757	140	250	66	rc1
1795	1367	1351	1	663.8	26	10.9	46.3	223.8	A	32.12747631	140	250	48	rc1
1822	1367	1351	1	630	26.3	10.7	48.1	227.1	A	33.33822666	140	250	48	rc1
1767	1369	1352	1	637.8	25	10.8	48.5	249.7	T	36.07338919	140	249	8	rc1
1765	1364	1351	1	569.5	24.3	10.6	44.6	201.6	E	33.56084568	140	251	38	rc1
1848	1363	1352	1	352.8	20.3	8.5	41.6	110.4	A	29.53451043	140	250	145	rc1
1859	1369	1352	1	485.6	23	9.6	43	103.5	A	20.99391481	140	250	8	rc1
1839	1366	1352	1	570.2	24.3	10.2	47.7	218.6	T	34.64342314	140	249	68	rc1
1766	1369	1352	1	644.1	23.4	10.7	49.3	238	A	32.21876269	140	250	8	rc1
1847	1370	1351	1	572.6	25.3	9.8	49.2	263	T	36.66527255	140	249	102	rc1
1812	1366	1351	1	775.9	27.2	11.4	51.8	264.1	T	33.20759462	140	249	66	rc1
1855	1369	1352	1	582.7	22	11.4	48	198.3	T	30.19643673	140	249	8	rc1
1841	1364	1352	1	549.3	23.6	10.3	46.5	207.3	A	34.16845228	140	250	40	rc1
1776	1364	1351	1	747.9	26.3	11.5	47.8	273	A	35.68627451	140	250	38	rc1
1782	1363	1351	1	711.6	25.4	11	53.2	275.2	A	34.25441872	140	250	143	rc1
1804	1370	1351	1	671.3	25.6	11	47.4	241.2	E	34.47191654	140	251	102	rc1
1763	1371	1351	1	635.7	26	10.7	47.2	275.3	A	37.25808634	140	251	118	rc1
1868	1367	1352	1	517.7	24.1	9.5	48.2	253.3	A	36.16504854	140	251	50	rc1
1799	1364	1351	1	637	25.1	10.5	51	252	A	33.97600108	140	250	38	rc1
1800	1366	1351	1	751.2	27.5	10.9	51	262.5	A	31.68759054	140	250	66	rc1
1792	1367	1351	1	633.1	26.1	10.6	45.7	241.6	E	36.80121858	140	251	48	rc1
1817	1367	1351	1	550.6	24.2	9.8	47.1	221.8	A	35.40303272	140	251	48	rc1
1835	1367	1351	1	734.2	27.1	11.4	51.3	314	T	35.80795986	140	249	48	rc1
1814	1371	1351	1	666.2	25.7	10.9	48.6	223.5	A	32.32571594	140	250	118	rc1
1749	1371	1351	1	629.7	25.4	10.8	49.3	232.6	A	32.74211712	140	250	118	rc1
1449	1363	1352	1	586.6	24	10.1	47.6	209.6	A	33.4931288	139	250	145	rc1
1605	1370	1352	1	593.2	24.2	10.4	48.6	219.3	A	34.10575428	140	250	104	rc1
1520	1367	1351	1	735.8	25.7	10.7	50.2	285.4	E	36.08547225	139	251	48	rc1
1739	1363	1351	1	630	25.5	10.5	49.8	235.5	A	34.46509586	140	250	143	rc1
1440	1370	1352	1	520.2	20.8	10.2	48.5	175.2	A	30.22252889	139	250	104	rc1
1762	1363	1351	1	597.9	24.8	10.3	48.2	241.2	A	37.61696818	140	251	143	rc1
1502	1367	1351	1	737.2	26.1	11.5	48.5	286.6	E	36.78131417	139	251	48	rc1
1426	1363	1352	1	555.7	23.7	10	42.9	171.2	E	34.09679347	139	251	145	rc1
1547	1367	1351	1	626.5	26	10.2	47.9	239.5	E	36.75003836	139	251	48	rc1
1674	1371	1351	1	572.3	24.1	10	49.8	259.9	A	35.39907382	140	250	118	rc1
1622	1369	1351	1	613	25.2	10.3	47.9	249.9	A	36.77704194	140	251	6	rc1
1507	1370	1352	1	550.9	22.5	10.3	46.2	210.4	A	34.18914527	139	250	104	rc1
1711	1371	1351	1	694.3	26.3	10.7	49.6	259.4	A	35.77437595	140	250	118	rc1
1529	1370	1352	1	574.2	24.4	10.2	46.5	206.2	A	33.44687753	139	250	104	rc1
1586	1367	1352	1	663.1	25.3	11	50.2	256.6	T	35.48610151	140	249	50	rc1
1446	1365	1351	1	740.2	27.2	11	50.2	270.2	A	34.03880071	139	250	92	rc1
1740	1363	1351	1	667.9	25.4	10.8	50.6	247.3	E	34.63585434	140	251	143	rc1
1727	1366	1351	1	475.6	24	9.6	44.7	218.2	E	34.85066283	140	251	66	rc1
1467	1364	1351	1	629.4	25.1	10.9	45.5	219.5	A	31.3168783	139	250	38	rc1
1708	1367	1351	1	678.4	26.2	10.8	50.4	259.2	A	33.86022208	140	250	48	rc1
1671	1369	1351	1	757.8	27.4	11.2	52	280.8	T	33.13274336	140	249	6	rc1
1694	1369	1352	1	567.7	24.6	10.1	49	271.8	T	40.52482481	140	249	8	rc1
1595	1369	1351	1	624.5	25.3	10.3	51.2	269.2	T	37.19259464	140	249	6	rc1
1555	1371	1352	1	508.3	23.3	9.7	44.5	196.1	A	34.96166875	139	250	120	rc1
1612	1366	1352	1	663.5	24.7	11.1	44.9	232.6	E	34.20588235	140	251	68	rc1
1491	1365	1351	1	655.2	25.3	10.6	48.3	241.2	A	34.31498079	139	250	92	rc1
1746	1362	1351	1	629.1	25.7	10.3	48.7	260.5	T	35.58743169	140	249	151	rc1
1439	1371	1351	1	719.1	26.8	11.2	48.2	261.2	A	34.25124574	139	251	118	rc1
1663	1365	1351	1	522.4	24.3	9.8	44.1	188.4	A	33.62484383	140	250	92	rc1
1668	1371	1351	1	580.4	25.1	10	44.1	218.7	E	36.62089752	140	251	118	rc1
1699	1367	1352	1	613.4	25	10.3	51.1	261.7	T	36.38765295	140	249	50	rc1
1424	1362	1351	1	474.3	23.4	9.3	41.9	180.2	A	35.76816197	139	250	151	rc1
1741	1371	1351	1	622.9	24.8	10.5	49.4	273.9	A	35.94488189	140	250	118	rc1
1512	1364	1352	1	502.1	23.2	9.7	46.9	204.9	A	34.03654485	139	251	40	rc1
1415	1367	1352	1	485.9	23.5	9.7	47.1	187.6	T	36.34954466	139	249	50	rc1
1715	1362	1351	1	613.8	24.8	10.4	51	227.6	T	32.75291409	140	249	151	rc1
1733	1367	1351	1	643.9	26	10.7	48.5	276.6	A	36.42828921	140	251	48	rc1
1488	1364	1352	1	358.7	20.7	8.8	34.8	59.3	A	20.11533243	139	250	40	rc1
1712	1370	1351	1	512.7	24.3	9.5	42.7	181.2	A	34.13072142	140	251	102	rc1
1710	1370	1352	1	660.4	25.4	10.7	51.7	248.5	T	35.2082743	140	249	104	rc1
1514	1364	1351	1	754	26.2	11.3	49.5	285.3	E	35.28756957	139	251	38	rc1
1485	1370	1351	1	629.6	25.5	10.8	45.7	195.6	A	31.4773093	139	250	102	rc1
1554	1367	1351	1	656.5	26.1	10.8	50.9	290.1	T	35.3823637	139	249	48	rc1
1654	1367	1352	1	566.3	24	10.8	45.2	207.5	A	34.04429861	140	251	50	rc1
1661	1369	1352	1	665	25.3	10.7	47.5	244.1	E	34.76217602	140	251	8	rc1
1619	1370	1351	1	669.1	25.5	10.7	50.7	252.7	T	33.63055629	140	249	102	rc1
1752	1363	1351	1	594.7	24	10.3	47.4	201.2	A	34.71359558	140	250	143	rc1
1536	1371	1352	1	259.9	16.2	8.6	38.2	58.1	A	19.80906921	139	250	120	rc1
1552	1362	1352	1	648.1	26.3	10.8	43.6	186.3	A	30.02417405	139	250	153	rc1
1540	1365	1352	1	507.6	23.3	9.8	44	180.6	A	31.95894532	139	250	94	rc1
1404	1367	1351	1	717.5	26.7	10.8	51.6	238.3	T	30.59050064	139	249	48	rc1
1533	1369	1351	1	615.2	25.7	10.8	45.5	223.5	A	34.21092913	139	251	6	rc1
1725	1365	1351	1	744.6	26.7	11.2	51.9	280.7	A	32.79588737	140	250	92	rc1
1510	1363	1351	1	522.4	24.1	9.6	45.6	213.1	E	35.3458285	139	251	143	rc1
1611	1369	1351	1	616.5	25.2	10.3	43.8	233.5	E	34.4192217	140	251	6	rc1
1672	1371	1351	1	637.9	25.7	10.4	50.9	250.5	E	34.78683516	140	251	118	rc1
1631	1367	1351	1	508.5	24.6	9.8	47.3	193.4	A	33.38511997	140	251	48	rc1
1382	1370	1351	1	613.2	25.4	10.8	44.5	219.6	E	35.0127551	139	251	102	rc1
1642	1362	1351	1	650.8	26.1	10.6	45.4	204.7	A	29.09323479	140	250	151	rc1
1634	1369	1351	1	511	24	9.9	44.9	203.6	A	32.51876697	140	250	6	rc1
1670	1369	1352	1	594.3	24.3	10.2	43.6	195.4	A	33.59119821	140	250	8	rc1
1387	1366	1351	1	698.1	26.3	11	47.4	207.6	A	31.97781885	139	250	66	rc1
1457	1370	1352	1	537.6	24	10	46.3	176.9	A	31.1827957	139	251	104	rc1
1604	1366	1351	1	662.2	27	10.6	49.5	263.1	T	36.73042021	140	249	66	rc1
1719	1365	1351	1	684.9	26.2	10.8	51.6	304.6	A	36.939122	140	250	92	rc1
1584	1369	1351	1	609.6	24.8	10.4	50.6	260.3	T	35.87375965	140	249	6	rc1
1683	1369	1351	1	670.4	26	10.5	48.5	275.9	A	35.86843474	140	251	6	rc1
1748	1367	1351	1	663.1	26.1	10.7	45	259.1	A	34.18656815	140	250	48	rc1
1718	1367	1351	1	802.8	28	11.3	54	342.6	T	35.32687152	140	249	48	rc1
1413	1367	1352	1	667.8	25.2	11.2	49	240.4	T	33.19066685	139	249	50	rc1
1385	1369	1352	1	551.1	24.2	10.3	45	186.3	A	31.91708069	139	250	8	rc1
1526	1363	1351	1	515.8	24.6	9.5	42.9	198.5	A	33.88528508	139	251	143	rc1
1716	1369	1351	1	691.1	25.4	10.7	51.5	281.3	T	34.17152575	140	249	6	rc1
1709	1371	1352	1	558.6	24.3	9.8	46.5	230.1	A	36.95791841	140	251	120	rc1
1645	1363	1351	1	725.8	25.4	11	49.4	289.3	A	36.29861982	140	251	143	rc1
1546	1363	1352	1	608.5	25	10.2	48.6	194.3	A	32.66095142	139	250	145	rc1
1511	1367	1352	1	572	24	10.4	44.8	188.6	A	33.45751286	139	251	50	rc1
1421	1370	1352	1	687.6	26.3	10.8	50.4	225.1	T	32.93824993	139	249	104	rc1
1445	1369	1351	1	537.3	24.3	9.9	45.5	228.2	A	34.96246361	139	251	6	rc1
1643	1367	1351	1	545.7	24.6	10.1	43.2	216.7	E	36.59236744	140	251	48	rc1
1549	1363	1352	1	665.2	24.8	10.7	49.8	256.9	A	33.74047807	139	251	145	rc1
1460	1369	1352	1	591.9	24	10.9	37.3	103.3	A	24.7840691	139	251	8	rc1
1720	1369	1351	1	485.1	23.4	9.7	46.7	217.5	T	36.61616162	140	249	6	rc1
1707	1369	1351	1	748.9	28.2	11.1	45.7	261.6	E	33.05952231	140	251	6	rc1
1593	1366	1351	1	593.6	25.2	10.4	49.6	231.8	T	31.50740791	140	249	66	rc1
1384	1369	1351	1	636.6	26	10.7	47.4	261.7	A	34.86544098	139	250	6	rc1
1452	1363	1351	1	677.1	25.6	10.9	48.3	241.3	A	32.51145244	139	250	143	rc1
1462	1365	1351	1	705.3	27	10.8	49	252	A	35.48296255	139	250	92	rc1
1489	1367	1351	1	254.5	20	7.4	26.3	25.3	T	15.37059538	139	249	48	rc1
1625	1364	1351	1	608.4	23.8	10.4	46	228.2	E	36.01073063	140	251	38	rc1
1750	1369	1351	1	678.2	26.2	10.6	48.9	265.2	A	34.91770902	140	251	6	rc1
1441	1362	1351	1	684.5	25.7	10.8	49.3	186.7	T	25.05031531	139	249	151	rc1
1608	1367	1351	1	690.4	25.8	10.9	46.3	251.6	E	36.70849139	140	251	48	rc1
1572	1369	1351	1	676	26.2	10.7	50.2	265.5	A	32.90778384	140	250	6	rc1
1557	1371	1351	1	261.2	18.4	8.3	37.2	112.1	A	32.06521739	139	251	118	rc1
1567	1367	1351	1	713.9	27.2	10.9	51.5	288.3	T	34.60568959	140	249	48	rc1
1568	1371	1351	1	644.5	25	10.7	48.1	235.6	A	33.31919106	140	250	118	rc1
1760	1367	1352	1	691.7	26	10.8	49	255.4	T	34.49020932	140	249	50	rc1
1630	1362	1351	1	662.6	26.7	10.5	49.2	245.2	A	35.14404472	140	251	151	rc1
1515	1367	1351	1	634.8	24.8	10.7	46.5	245.3	E	34.77952644	139	251	48	rc1
1678	1362	1351	1	645.3	26	10.4	47.2	243.3	A	35.59619605	140	251	151	rc1
1476	1364	1351	1	523.4	23.3	9.7	47.4	217.5	T	35.36010405	139	249	38	rc1
1548	1371	1351	1	613.8	25.3	10.5	47.2	235.5	A	33.15033784	139	250	118	rc1
1735	1367	1352	1	608.7	25.1	10.7	46.9	209.7	A	32.91477005	140	250	50	rc1
1679	1369	1352	1	691.9	24.7	10.8	50.5	265.1	A	32.96033818	140	251	8	rc1
1576	1364	1351	1	649.2	25.4	10.7	47.5	238.1	A	33.84987205	140	250	38	rc1
1601	1363	1351	1	479.6	23.3	9.3	45.9	193.2	A	32.06639004	140	250	143	rc1
1429	1363	1351	1	655.6	25.5	10.3	46.6	201.6	A	32.29216723	139	250	143	rc1
1609	1367	1351	1	633.5	25.2	10.7	50.9	270.9	T	35.76709797	140	249	48	rc1
1646	1369	1351	1	714.9	26.4	11	48.2	267.2	A	34.30038511	140	251	6	rc1
1685	1371	1351	1	590.1	25	10.1	45.5	247.2	E	38.92300425	140	251	118	rc1
1721	1367	1351	1	584.6	24.4	10.3	47.5	234.4	A	34.01044689	140	250	48	rc1
1478	1367	1351	1	678.5	26.6	10.7	48.3	214.7	T	31.07990735	139	249	48	rc1
1497	1370	1351	1	674.6	26.1	10.7	52.5	294.2	T	37.10898083	139	249	102	rc1
1607	1370	1351	1	601.7	25.6	10.2	45.2	207.7	A	33.88254486	140	250	102	rc1
1641	1367	1351	1	548.2	23.5	10	46.3	195.8	A	33.19769413	140	250	48	rc1
1591	1367	1352	1	652.5	25.3	10.4	46.8	228.9	E	35.38413974	140	251	50	rc1
1535	1367	1352	1	444.5	21.2	9.6	38.5	110.2	A	26.83877253	139	251	50	rc1
1717	1369	1351	1	716.9	26.7	11.2	50.2	290.5	T	34.46843854	140	249	6	rc1
1697	1366	1352	1	683.5	25.8	10.8	47.4	241.6	A	32.79934836	140	250	68	rc1
1450	1362	1351	1	573.3	25.2	10	43.9	209.6	E	35.98283262	139	251	151	rc1
1729	1366	1352	1	578.1	23.6	10.9	48.5	194.2	A	30.69385175	140	250	68	rc1
1688	1364	1351	1	695.3	25.4	10.8	47.2	216.9	A	32.84373107	140	250	38	rc1
1444	1367	1352	1	616.5	25	10.2	47.2	219.6	A	34.80190174	139	250	50	rc1
1758	1369	1351	1	790	26.4	11.7	49.8	268.7	A	33.81575636	140	251	6	rc1
1662	1367	1352	1	662.1	25.3	11	47	219.2	A	31.66714822	140	250	50	rc1
1730	1370	1351	1	701.7	26.8	11	47.9	245.4	E	32.5464191	140	251	102	rc1
1453	1367	1351	1	575.9	25	10.3	48.3	225.5	T	34.55938697	139	249	48	rc1
1690	1367	1352	1	622.6	25.1	10.8	47.4	231.9	A	33.545494	140	250	50	rc1
1669	1367	1352	1	608.7	24.2	10.3	48.5	236.9	E	36.12381824	140	251	50	rc1
1583	1367	1352	1	611.1	24.3	10.5	46.9	209.6	A	31.54251317	140	251	50	rc1
1701	1364	1351	1	488.6	23.4	9.8	46.2	199.3	A	31.0823456	140	250	38	rc1
1484	1367	1352	1	595.2	23.7	10.8	48.8	185.7	A	30.31836735	139	250	50	rc1
1753	1370	1351	1	602.7	26.2	10.1	44.7	224.3	A	34.97583034	140	250	102	rc1
1408	1366	1352	1	727.3	26	11.1	48.4	245.9	T	34.53651685	139	249	68	rc1
1472	1364	1351	1	790.3	25.7	11.7	51.4	269.9	T	34.38654606	139	249	38	rc1
1403	1364	1351	1	654.7	24.3	11.3	48	217.9	A	31.93609849	139	251	38	rc1
1575	1371	1351	1	703.7	26	11.1	49.3	290.7	E	37.46616832	140	251	118	rc1
1681	1369	1352	1	625.4	25.2	10.7	44.6	238.9	E	32.82044237	140	251	8	rc1
1649	1367	1351	1	473.3	23.4	9.5	42.7	195.6	E	33.35038363	140	251	48	rc1
1698	1364	1351	1	718.3	25.8	11.3	46.9	211.4	A	31.44897352	140	251	38	rc1
1475	1363	1351	1	793.2	27.3	11.3	50.3	188.6	T	31.31849884	139	249	143	rc1
1542	1363	1351	1	684.8	26	10.7	51.5	257.4	A	33.02964199	139	250	143	rc1
1423	1362	1351	1	725.3	25.4	11	47.4	267.3	E	35.57833089	139	251	151	rc1
1530	1370	1352	1	571	24.3	10.5	46.8	173.1	A	29.5998632	139	250	104	rc1
1647	1364	1351	1	633	24.8	10.5	47.3	237.6	A	36.35250918	140	250	38	rc1
1399	1369	1351	1	554.1	24.6	10	45	208.1	A	35.20554898	139	250	6	rc1
1713	1369	1351	1	649.1	25	10.9	49.6	239.3	A	32.08635023	140	250	6	rc1
1410	1366	1351	1	684.8	25.8	11.1	48.7	254	T	36.71581382	139	249	66	rc1
1588	1369	1351	1	694.7	26.2	10.9	49	265.9	T	32.39917144	140	249	6	rc1
1617	1366	1351	1	574.2	24.6	10.1	50	236.2	T	34.9150037	140	249	66	rc1
1700	1371	1352	1	679.8	25.4	11	51.3	247.3	T	34.03991741	140	249	120	rc1
1397	1367	1352	1	589.7	23.5	10.7	47.4	225.3	E	35.34117647	139	251	50	rc1
1606	1367	1351	1	625.7	25.6	10.5	46.3	246.5	A	36.27133608	140	251	48	rc1
1659	1366	1352	1	727.8	26.3	10.9	48.5	262.8	A	34.93287252	140	251	68	rc1
1487	1365	1351	1	558.4	24.5	10.3	44.7	186	A	32.50611674	139	250	92	rc1
1420	1367	1351	1	766.7	26.5	11.4	52	287.2	A	33.74853114	139	250	48	rc1
1391	1364	1351	1	623.4	25.1	10.6	46.2	249.1	A	35.68767908	139	250	38	rc1
1561	1367	1351	1	616.7	26.2	10.3	49.8	252.5	T	38.48498704	140	249	48	rc1
1574	1370	1352	1	643.3	24.5	10.9	49.2	239.4	A	34.94890511	140	250	104	rc1
1543	1363	1351	1	638.2	25.3	10.5	47	230.2	A	34.02305646	139	250	143	rc1
1459	1367	1351	1	695	26	10.5	51	275.4	T	35.10516252	139	249	48	rc1
1438	1369	1351	1	677.7	25.8	10.8	51	300.3	T	38.9544688	139	249	6	rc1
1751	1371	1351	1	662.6	25.7	10.6	50.5	281.7	T	37.33103631	140	249	118	rc1
1477	1364	1351	1	653.3	25.5	11	47.5	206.9	T	30.42199677	139	249	38	rc1
1465	1366	1351	1	469.9	24	9.1	48	200.9	T	33.70239893	139	249	66	rc1
1550	1364	1352	1	648.6	24.4	10.7	51.6	250.6	T	34.47991194	139	249	40	rc1
1620	1369	1352	1	574.4	25.2	10	47	243.7	T	36.28648005	140	249	8	rc1
1431	1362	1352	1	649.4	25.3	10.5	46.5	230.6	A	33.58089413	139	251	153	rc1
1582	1362	1352	1	708.8	26	11.2	45.7	192.7	A	30.27494108	140	250	153	rc1
1684	1367	1351	1	687.6	25.8	11	49.3	267.2	T	35.96715574	140	249	48	rc1
1648	1363	1351	1	528.5	25.1	9.4	44	225.2	A	36.45192619	140	251	143	rc1
1417	1365	1351	1	718.2	26.1	10.9	51.6	287.6	T	36.098908	139	249	92	rc1
1525	1364	1351	1	545.9	24	10	45.9	204.5	A	34.22594142	139	250	38	rc1
1680	1367	1351	1	572.6	24.8	9.8	45	238.7	E	37.31436611	140	251	48	rc1
1442	1366	1351	1	754	27.2	11.1	50	280.6	T	35.96974747	139	249	66	rc1
1447	1362	1351	1	701.7	26.8	10.7	50.3	278.7	A	33.11942959	139	250	151	rc1
1657	1370	1352	1	661.3	26.3	10.7	48.8	245.9	T	33.33333333	140	249	104	rc1
1650	1362	1351	1	743.7	27.3	11	46	222.2	A	30.74581431	140	251	151	rc1
1640	1363	1351	1	625.1	25	10	47.3	214.6	A	33.10706572	140	251	143	rc1
1509	1366	1351	1	684.1	26.5	10.7	48.7	243.3	A	33.61890286	139	250	66	rc1
3803	1370	1352	3	437.6	24	9.1	42.5	178.7	E	37.34587252	204	256	104	rc1
3260	1367	1358	3	239.1	18.6	7.5	37.2	84.1	E	32.64751553	204	260	46	rc1
3970	1367	1352	3	314.7	20.1	8.2	38.9	95.5	E	31.10749186	205	260	50	rc1
2974	1369	1352	3	263.9	19.8	7.7	35.3	86.1	E	31.80642778	203	258	8	rc1
2855	1369	1352	3	432.4	23.2	9.4	41.4	143.2	E	33.56774496	203	258	8	rc1
3303	1370	1361	3	420.5	23.4	9.2	40.5	140.2	A	32.70352228	204	259	103	rc1
3044	1370	1352	3	395.8	22.5	8.8	35.5	79.7	A	27.29452055	203	259	104	rc1
3309	1371	1361	3	313.6	20.7	8.5	38.1	100.3	A	31.09113453	204	259	119	rc1
3439	1369	1352	3	403.9	22.7	8.8	41.4	137.4	E	33.97626113	204	258	8	rc1
2700	1367	1360	3	354.6	22.1	8.5	38.9	117.7	E	31.08001056	203	258	51	rc1
2564	1366	1355	2	471.2	24.7	9	43.4	162.2	E	32.56374222	196	254	62	rc1
3452	1370	1361	3	324.1	21.2	8.4	35.9	113.5	E	34.7519902	204	256	103	rc1
3530	1365	1360	3	309.8	21.4	8	39	105.5	E	32.74363749	204	258	95	rc1
2550	1371	1353	2	284.3	21	7.7	35.9	91.3	E	31.10732538	196	254	122	rc1
3502	1363	1352	3	422.2	22.5	9.2	42.7	139.8	A	32.24169742	204	257	145	rc1
3018	1367	1360	3	392.9	23	8.9	41.2	144.6	E	34.20056764	203	256	51	rc1
4007	1367	1352	3	393.6	22.5	8.7	40.8	102.1	A	24.74551624	205	257	50	rc1
2997	1371	1352	3	338.7	21.1	8.6	37.5	116.7	E	34.34373161	203	256	120	rc1
3960	1369	1352	3	328.2	20	8.4	38.9	100	E	31.73595684	205	260	8	rc1
4008	1370	1360	3	217.1	18.6	7.3	35.2	65.6	E	29.81818182	205	260	105	rc1
3560	1362	1358	3	244.4	19	7.8	32.3	56.6	E	26.93955259	204	260	149	rc1
3672	1369	1361	3	435.4	23.5	9.3	39.2	151.1	A	34.25527091	204	257	7	rc1
3626	1364	1361	3	404.6	22.7	9	42.7	168.8	E	35.70219966	204	256	39	rc1
2944	1367	1352	3	452.2	23.7	9.2	43.4	153.5	E	31.83986725	203	256	50	rc1
2701	1371	1361	3	423.7	23.2	9.1	42.2	154.3	E	33.54347826	203	258	119	rc1
3747	1362	1359	3	293.7	21	8	38.3	110	E	33.2326284	204	258	150	rc1
3152	1367	1352	3	406.5	23.3	8.7	40.9	144.2	E	33.5504886	203	258	50	rc1
3455	1362	1361	3	373.2	22.3	8.7	40.1	139.8	A	34.47595561	204	257	152	rc1
3035	1364	1358	3	320.6	20.8	8.4	38.4	115.4	E	30.67517278	203	256	36	rc1
2615	1364	1353	2	188.4	15.8	6.8	33.5	70.4	A	30.90430202	196	254	42	rc1
2923	1365	1360	3	352.5	22.1	8.3	39.1	121	E	33.92206336	203	256	95	rc1
2546	1370	1353	2	310.9	21	8	36.2	101.2	E	32.05574913	196	254	106	rc1
2936	1369	1361	3	279.7	20.8	8.1	35.6	88.6	A	30.95737247	203	259	7	rc1
3458	1367	1352	3	354.5	21.3	8.4	41.9	113.3	A	30.99863201	204	259	50	rc1
2683	1370	1353	2	170.2	15.3	7.1	32.1	50.3	A	27.51641138	196	254	106	rc1
3999	1367	1352	3	246.1	18.5	7.4	36	72.9	E	29.92610837	205	260	50	rc1
3086	1370	1352	3	468	24.3	9.2	43.5	169.6	A	34.99071591	203	257	104	rc1
3810	1369	1361	3	413.7	23	9.1	41.6	145.2	E	32.28101378	205	257	7	rc1
3216	1364	1352	3	315.4	20.2	8.2	41.7	185	E	50.53264135	203	256	40	rc1
2784	1365	1352	3	303.2	20.8	8.1	37.1	89.4	A	29.05427364	203	259	94	rc1
3358	1364	1352	3	241.4	18.5	7.7	36	87.5	E	36.00823045	204	260	40	rc1
3936	1370	1361	3	301.5	19.6	8.3	36.6	96.2	E	29.15151515	205	259	103	rc1
2519	1367	1356	2	345.4	22.3	8	38.1	130.2	E	36.328125	196	253	45	rc1
3138	1364	1352	3	431.4	22.5	9.2	42.6	153.6	A	34.90115883	203	257	40	rc1
2551	1366	1353	2	483.1	24.1	9.4	41.1	153	E	31.66390728	196	254	70	rc1
3938	1363	1352	3	345.9	20.7	8.3	38.8	99.6	E	29.74910394	205	260	145	rc1
2595	1369	1356	2	238.7	19.3	7.6	32.1	70.9	A	28.90338361	196	254	3	rc1
3131	1370	1352	3	389.2	22.6	9	38.9	141.6	E	35.57788945	203	256	104	rc1
2976	1371	1360	3	318.6	21.3	8.2	37.6	111	E	34.55790785	203	258	121	rc1
3104	1363	1361	3	405.5	22.5	9	42.6	153	E	32.77634961	203	257	144	rc1
3372	1364	1361	3	294.1	20.5	7.9	37.1	89.3	A	31.61061947	204	259	39	rc1
2584	1371	1355	2	444.1	24	9.3	43.1	154.1	A	31.43614851	196	253	116	rc1
3772	1367	1352	3	423.3	22.8	8.8	43.5	156.5	E	33.26955782	204	256	50	rc1
3236	1367	1361	3	346.6	22	8.5	38.5	119.7	A	32.73174733	204	257	49	rc1
2862	1367	1361	3	373.5	22.4	8.7	40.2	131	E	34.34714211	203	258	49	rc1
2670	1364	1353	2	168.2	15.8	6.8	34.3	67.6	A	26.33424231	196	254	42	rc1
2672	1370	1353	2	259.7	19	7.8	36	87.2	A	29.60950764	196	254	106	rc1
3363	1366	1352	3	384.5	22	8.8	41.4	142	A	34.20862443	204	257	68	rc1
2760	1369	1358	3	379.9	21.7	9.1	38.5	101.5	A	28.46326416	203	259	4	rc1
3426	1370	1352	3	329.4	21.3	8.2	36.5	110.2	A	33.11298077	204	257	104	rc1
3770	1370	1352	3	362.7	22.3	8.4	41.4	129.4	A	34.39659755	204	259	104	rc1
2782	1370	1360	3	285.1	20.3	7.7	37.1	114	E	29.71071149	203	258	105	rc1
3390	1369	1352	3	257.2	19.8	7.4	36.6	97.5	E	33.73702422	204	256	8	rc1
3470	1364	1352	3	343.3	21.3	8.4	41.2	115.9	E	33.48743138	204	260	40	rc1
4017	1363	1358	3	338.5	20	8.6	41	115.9	E	32.74936423	205	258	141	rc1
2707	1369	1352	3	428.6	23.6	9.1	42.3	146.9	E	32.71714922	203	258	8	rc1
3205	1366	1352	3	375.2	22.1	8.5	40.8	114.2	E	31.81944831	203	260	68	rc1
2856	1362	1361	3	395.8	22.4	9.3	40.3	142.2	E	32.01260693	203	257	152	rc1
2577	1371	1353	2	284	20	8	39	121	E	32.44837758	196	254	122	rc1
3751	1370	1361	3	357.1	22.1	8.4	39.9	143.3	E	37.1532279	204	256	103	rc1
3592	1367	1360	3	191.1	18.6	6.7	32.2	67.2	E	33.87096774	204	260	51	rc1
3468	1367	1359	3	203.2	19.2	7	31.7	55.1	E	29.21527041	204	260	47	rc1
2653	1367	1356	2	180.6	16.3	6.5	32.9	65.9	A	28.73964239	196	254	45	rc1
3988	1367	1359	3	156.6	16.7	6.3	32.9	63.2	E	33.61702128	205	260	47	rc1
2748	1370	1358	3	423.1	23.3	9.2	41.1	143.4	E	32.44343891	203	256	100	rc1
4005	1365	1360	3	243.6	19	7.8	34.2	71.7	A	29.25336597	205	259	95	rc1
3404	1369	1361	3	295.8	21	8	39	109.4	E	35.01920615	204	260	7	rc1
2734	1363	1360	3	362.2	22.1	8.5	39.1	113.7	E	30.22328549	203	257	146	rc1
3743	1366	1361	3	404	22.7	8.9	39.7	137	E	30.84196308	204	257	67	rc1
2717	1371	1361	3	358.1	21.8	8.6	37.9	114.9	E	30.89540199	203	256	119	rc1
3963	1362	1352	3	148.3	16	6.3	29.1	37.5	E	24.65483235	205	260	153	rc1
3004	1367	1361	3	498.7	24.2	9.7	44.6	178.7	E	35.08048685	203	258	49	rc1
3268	1363	1352	3	237.8	19	7.3	34.6	70.8	E	30.42544048	204	260	145	rc1
3979	1364	1359	3	268.7	19.4	7.7	38.3	89.1	E	24.25809965	205	260	37	rc1
3266	1366	1361	3	428.1	23.7	9.1	42.2	164.2	E	34.10884919	204	257	67	rc1
3699	1363	1361	3	364.4	21.5	8.6	39.7	130.9	E	34.26701571	204	258	144	rc1
3178	1371	1360	3	303	20	8.2	39.2	120	E	34.36426117	203	258	121	rc1
2774	1369	1352	3	438.5	23.2	9.4	41	150.1	A	33.89026868	203	259	8	rc1
2522	1370	1356	2	308.4	20.6	8	33.2	77.2	A	26.62987237	196	254	99	rc1
3273	1365	1352	3	278.6	20.5	7.7	36.2	83.2	A	29.49308756	204	259	94	rc1
2778	1369	1361	3	392.3	22.8	9	41.2	157.7	E	34.2826087	203	258	7	rc1
3259	1367	1352	3	334.6	20.8	8.6	39.2	123.9	E	35.62392179	204	260	50	rc1
3083	1369	1361	3	379.3	22	9.1	40.8	127.5	E	32.92871901	203	256	7	rc1
3646	1365	1352	3	234.6	19.3	7.3	24.1	70.7	E	31.43619386	204	260	94	rc1
2920	1364	1361	3	458.3	23.3	9.5	41	115	E	31.3010343	203	258	39	rc1
3615	1366	1361	3	413.8	23.1	9	42.3	138.6	E	30.078125	204	256	67	rc1
3520	1366	1361	3	393.2	22.7	9.1	40.5	139.7	E	32.27073227	204	256	67	rc1
2959	1364	1352	3	417.5	22.3	8.9	42.5	147.5	E	35.27864147	203	257	40	rc1
2999	1365	1352	3	336.7	21	8.3	41	112.6	E	30.70629943	203	256	94	rc1
3941	1364	1361	3	267.6	19.8	8	36.3	86.1	E	31.26361656	205	260	39	rc1
3731	1370	1361	3	315.5	22.2	8.4	38.8	121.2	E	33.66666667	204	258	103	rc1
3365	1363	1352	3	335.6	21.4	8.2	39	117.9	E	33.78223496	204	260	145	rc1
2932	1369	1358	3	508.2	23.5	9.8	45.1	168.1	E	30.44186889	203	257	4	rc1
2744	1371	1361	3	364.2	21.3	9.1	39.1	135.9	E	33.76397516	203	257	119	rc1
3097	1366	1358	3	370.9	22.3	8.8	40	144.8	E	36.22717038	203	256	64	rc1
4033	1362	1361	3	319	20	8.5	39.1	127	E	34.82314231	205	258	152	rc1
2841	1364	1358	3	230.7	18.6	7.6	34.9	69.3	A	30.43478261	203	259	36	rc1
2953	1369	1361	3	430.8	23.7	9.2	43	140	E	32.22836096	203	258	7	rc1
3275	1367	1361	3	310.2	21.3	8.2	37.4	107.6	E	33.03653669	204	260	49	rc1
3782	1364	1352	3	265.2	19.1	7.6	35.5	96.2	E	34.51740222	204	258	40	rc1
3945	1370	1352	3	245.5	19	7.6	35.5	76.4	E	28.77589454	205	258	104	rc1
2579	1371	1353	2	398.2	22	9.1	42.8	154.5	E	33.48504551	196	253	122	rc1
2663	1370	1356	2	247	18.4	7.8	33.8	73.2	A	27.7904328	196	254	99	rc1
2655	1367	1353	2	241.6	18.4	7.6	34.1	87.3	A	33.3460657	196	254	52	rc1
3020	1369	1360	3	317.7	21.8	8.2	39.4	110.5	E	34.40224159	203	260	9	rc1
3930	1366	1352	3	344.2	20.5	8.5	38.3	108	E	31.40447805	205	259	68	rc1
3435	1369	1361	3	538.5	25	10.1	43.6	171.4	A	32.21804511	204	257	7	rc1
2687	1370	1353	2	115.6	17.3	6.2	30.1	52.7	A	31.33174792	196	254	106	rc1
2624	1367	1355	2	140.1	14.8	6.3	28.6	49.5	A	26.14896989	196	254	44	rc1
2573	1369	1356	2	370.3	21.8	8.8	38.9	129.8	A	33.81088825	196	254	3	rc1
3572	1370	1361	3	334.1	21.6	8.3	36.7	122.1	E	36.92168128	204	256	103	rc1
3293	1369	1361	3	295.6	20.8	8.1	37.8	95.1	E	30.67741935	204	258	7	rc1
3105	1364	1352	3	351.2	21.2	8.6	39.9	124.6	E	34.11829135	203	258	40	rc1
2686	1369	1356	2	222.4	18.2	7.3	33	63.2	A	26.54346913	196	254	3	rc1
3382	1365	1360	3	342	22	8.2	38.3	123.2	E	35.06974096	204	256	95	rc1
3395	1371	1352	3	367.2	22.2	8.6	39.6	137.7	E	36.08490566	204	259	120	rc1
3939	1362	1360	3	222.1	18.8	7.2	31.2	54.9	E	28.16829143	205	260	154	rc1
2690	1370	1353	2	410	23.3	9.3	39.9	132.3	A	32.37093222	196	254	106	rc1
2567	1370	1356	2	386.6	22.3	8.8	39.5	138.2	A	34.74107592	196	254	99	rc1
3346	1371	1360	3	401.8	22.7	8.7	41.8	135.3	A	32.12250712	204	259	121	rc1
3742	1362	1361	3	329.9	21.8	8.2	38	167	E	36.8246968	204	258	152	rc1
3080	1370	1361	3	264.4	19.8	7.7	35.5	99.5	E	34.19243986	203	256	103	rc1
2692	1364	1353	2	383.2	22.3	8.7	42.8	148.1	E	31.68592212	196	253	42	rc1
2833	1365	1361	3	387.2	22.4	9.1	39.9	116.4	A	30.6074152	203	259	93	rc1
3513	1362	1358	3	413.4	22.8	8.9	42.3	121.5	A	30.82973865	204	259	149	rc1
3473	1370	1361	3	343.8	21.4	8.6	38.2	159.4	E	46.95139912	204	258	103	rc1
3282	1365	1361	3	399.9	22.7	8.9	41.7	150.4	E	33.72953577	204	257	93	rc1
3199	1367	1361	3	324.8	21.4	8.2	38.7	116.1	E	35.33171029	203	258	49	rc1
2598	1366	1353	2	289.4	19	8	37.7	83.7	A	26.1971831	196	254	70	rc1
2600	1371	1353	2	261.4	18.3	8	35.2	81	A	31.44409938	196	254	122	rc1
2969	1371	1361	3	360.1	21.4	8.7	37.7	121.1	A	32.87187839	203	257	119	rc1
3185	1364	1352	3	218.5	17.7	7	34.2	73.4	E	32.84116331	203	260	40	rc1
3295	1371	1360	3	263.3	20.1	7.5	36.1	94.7	E	32.65517241	204	258	121	rc1
3258	1367	1361	3	378.7	21.8	8.7	40.4	130.2	A	33.47043702	204	259	49	rc1
2783	1371	1352	3	375	21.8	9	39.7	90	E	26.70623145	203	258	120	rc1
3092	1362	1361	3	407.2	23.1	9	41.1	130.3	A	31.00904331	203	257	152	rc1
2949	1370	1352	3	418.5	23	8.8	40.1	131.8	E	32.73720815	203	258	104	rc1
2892	1367	1352	3	361.2	21	8.8	38.6	111.1	E	31.78826896	203	259	50	rc1
2918	1367	1352	3	484.8	23.6	9.8	43	165	E	34.61296413	203	258	50	rc1
3355	1366	1352	3	468.9	24	9.3	43.8	171.7	E	34.34	204	259	68	rc1
3023	1370	1361	3	394.8	23	8.9	39.4	143.3	E	36.12301487	203	256	103	rc1
2590	1366	1356	2	479.9	24.6	9.4	43.6	172.4	A	34.02407736	196	252	63	rc1
3061	1371	1361	3	305.8	20.3	8.3	34.9	102.4	E	33.87363546	203	256	119	rc1
3338	1365	1352	3	405.9	22.7	8.8	41.5	102.7	E	24.23884824	204	258	94	rc1
2528	1366	1353	2	348	22	8.1	39.5	138.6	A	33.92900857	196	254	70	rc1
3047	1366	1352	3	436.2	23.3	8.8	42.5	146.1	E	34.10364146	203	260	68	rc1
2915	1362	1360	3	246.8	19.3	7.7	35.8	92.1	E	24.6718457	203	260	154	rc1
2864	1367	1360	3	349.8	22.3	8.5	37.7	118.9	E	32.70976616	203	259	51	rc1
2684	1370	1353	2	117	14.2	5.8	29	40.3	A	29.24528302	196	254	106	rc1
2893	1367	1352	3	448.5	23.3	9.2	42.5	148	E	33.36339044	203	258	50	rc1
4020	1365	1360	3	258.9	18.7	7.7	36.1	74.7	E	27.39273927	205	260	95	rc1
4031	1369	1360	3	270.4	19	7.8	36.6	81.8	A	28.96600567	205	259	9	rc1
4004	1363	1352	3	298.7	20.5	8	39.8	101	E	35.21617852	205	260	145	rc1
2601	1369	1353	2	278.3	20.5	7.7	36.5	95.2	E	29.07758094	196	253	10	rc1
2937	1362	1360	3	210.7	19.2	7	35.6	70.6	E	31.28046079	203	260	154	rc1
3978	1367	1360	3	390.9	20.5	9	41.4	125.7	A	31.71039354	205	259	51	rc1
2544	1366	1353	2	332.1	20.8	8.5	39.1	103	A	30.60011884	196	254	70	rc1
3503	1363	1361	3	412.7	22.5	9.1	42.4	152.7	E	34.39189189	204	256	144	rc1
2816	1366	1359	3	429.4	24.7	8.9	39.5	132	E	31.04421449	203	257	65	rc1
3181	1370	1352	3	258.1	19	7.8	36.9	67.9	E	28.77118644	203	260	104	rc1
3756	1369	1360	3	301.3	21	8	38.4	124	E	36.23611923	204	256	9	rc1
3136	1366	1360	3	215.9	18.8	7.3	37	65.7	E	30.96135721	203	260	69	rc1
2991	1369	1360	3	287.5	20	8.1	37.1	81.5	A	27.97802952	203	259	9	rc1
2963	1370	1360	3	338.7	21.3	8.2	39.8	118.4	E	32.09541881	203	256	105	rc1
2940	1363	1352	3	419	22.2	9.1	NA	137.4	A	NA	203	260	145	rc1
3287	1370	1361	3	349.6	21.4	8.7	38.4	149.5	E	37.90567951	204	256	103	rc1
2872	1367	1361	3	400	23	9	40.9	139.7	A	32.25583006	203	257	49	rc1
2679	1369	1356	2	170.8	15.8	7	29.5	40	A	23.05475504	196	254	3	rc1
2530	1363	1355	2	394.7	23.1	8.5	40.7	133.4	A	33.02797722	196	254	139	rc1
2848	1366	1358	3	437.9	23	9.5	41.8	132.5	E	28.93644901	203	256	64	rc1
3779	1365	1361	3	307.5	21	8.5	37.7	103	E	31.25	204	258	93	rc1
3565	1364	1361	3	413.5	23	9.3	40	147.4	A	34.43925234	204	259	39	rc1
3631	1370	1352	3	411.2	23.6	9	40.3	145.5	E	35.17891683	204	258	104	rc1
2890	1363	1361	3	377.3	22.3	8.7	40	132	A	32.98350825	203	257	144	rc1
3581	1363	1352	3	330.9	21	8.1	39.5	109.4	E	32.85285285	204	258	145	rc1
3195	1369	1361	3	474.6	24	9.5	42.1	188.6	E	35.71293316	203	256	7	rc1
3051	1367	1361	3	527	25.3	10	43.5	162.3	E	30.40464593	203	259	49	rc1
3071	1367	1360	3	425.6	23.3	9.3	41.8	162	E	35.81693566	203	258	51	rc1
3757	1366	1352	3	256.6	19.8	7.8	35.9	82.7	E	29.53571429	204	258	68	rc1
3636	1362	1352	3	329	21.4	8.4	39.8	117.8	E	31.95876289	204	256	153	rc1
3094	1363	1352	3	408.3	23	9	40.4	152.6	E	36.17828355	203	256	145	rc1
3224	1362	1359	3	257.9	20.2	7.4	35.3	99	E	33.47987825	203	258	150	rc1
3203	1367	1352	3	289.6	20.8	7.7	37.6	98.7	E	33.98760331	203	260	50	rc1
3728	1362	1360	3	293.2	21	7.8	40.6	104.2	E	29.00890869	204	256	154	rc1
3082	1364	1361	3	338.7	20.6	8.4	39.7	112.7	A	33.33333333	203	259	39	rc1
3948	1367	1358	3	461.9	23.2	9.7	42.8	139.2	A	28.79007239	205	257	46	rc1
3120	1367	1360	3	385.8	23.2	8.7	41.8	147.8	E	35.11522927	203	256	51	rc1
3539	1364	1360	3	354.6	21.2	8.4	41.9	148.4	E	36.89706614	204	256	41	rc1
3240	1367	1361	3	245.8	19.1	7.3	33.6	66.1	A	29.41700045	204	259	49	rc1
3423	1370	1352	3	332.5	21.7	8.3	39.5	112	E	33.07737744	204	258	104	rc1
3721	1364	1359	3	301.8	21	7.9	37.1	97.3	A	33.56329769	204	259	37	rc1
3746	1370	1352	3	398.7	23.6	8.5	40.2	149.2	E	36.85770751	204	258	104	rc1
2737	1363	1361	3	351.2	21.4	8.7	38.4	115.4	E	34.21286688	203	260	144	rc1
2671	1369	1356	2	272.9	19.5	7.8	31.4	31.2	A	17.48878924	196	254	3	rc1
2604	1365	1356	2	234.3	18	7.6	35	62.3	A	25.41819665	196	254	89	rc1
3247	1362	1361	3	394.5	23	9	41	136.4	E	31.32032147	204	258	152	rc1
2623	1371	1355	2	139	15	6.2	30.8	41.7	A	23.69318182	196	254	116	rc1
3376	1364	1352	3	243	19	7.4	32.4	40.2	E	21.13564669	204	260	40	rc1
3241	1362	1361	3	182.3	17.8	6.7	31.8	49.4	E	29.4047619	204	260	152	rc1
3676	1364	1360	3	343.3	21.6	8.2	39.5	119.5	E	34.9824356	204	260	41	rc1
3624	1367	1352	3	170.5	16.4	6.5	29	41.8	E	26.79487179	204	260	50	rc1
2565	1370	1356	2	404.9	23.4	8.4	41.8	142	A	33.34899014	196	254	99	rc1
3811	1365	1352	3	349.9	21.3	8.4	41.3	129.8	E	33.76690947	205	260	94	rc1
2617	1367	1356	2	299.6	19.3	8.1	35.8	90.5	A	27.99257655	196	254	45	rc1
2982	1367	1352	3	410	22.7	9	40.6	152.3	E	35.84372794	203	256	50	rc1
3793	1370	1352	3	400.4	23.1	8.7	42.3	150	E	34.52243959	204	258	104	rc1
3143	1369	1352	3	373.1	22.8	8.6	38.7	126.8	A	33.60720912	203	257	8	rc1
4003	1371	1360	3	210.5	17	7.3	32.8	60.2	E	29.8019802	205	260	121	rc1
3639	1362	1361	3	332.1	22	8.3	35.7	97.8	A	29.01216256	204	259	152	rc1
2715	1370	1352	3	345.6	21.8	8.5	40.1	125.8	E	33.64535972	203	257	104	rc1
3067	1367	1361	3	315	21.3	8.1	40.2	132.5	E	34.32642487	203	256	49	rc1
3706	1366	1359	3	409.3	23.3	8.7	41.7	152.9	E	33.66358432	204	256	65	rc1
2693	1363	1352	3	424.9	22.1	9.1	42.9	147.3	E	34.79801559	203	257	145	rc1
3159	1369	1359	3	385.8	22.4	8.9	40.1	137.7	E	34.65022647	203	257	5	rc1
3130	1369	1361	3	433.5	23.4	9.3	42.5	158.3	E	33.68801873	203	257	7	rc1
3628	1363	1352	3	417.5	22.4	8.9	44.3	152.3	E	33.79937861	204	256	145	rc1
3726	1366	1360	3	309.7	22.2	7.9	34.5	88.7	A	29.50765136	204	257	69	rc1
2668	1367	1356	2	319.8	20	8.4	38.2	90.7	E	26.79468242	196	254	45	rc1
3319	1367	1360	3	272.8	20.7	7.4	41	158	E	36.30514706	204	258	51	rc1
3762	1363	1352	3	331.6	21.3	8.1	49.8	115.7	E	25.0921709	204	257	145	rc1
3682	1369	1352	3	425.1	23.6	9	42.7	155.7	E	34.56927176	204	257	8	rc1
2648	1366	1355	2	289	19.4	7.8	37.3	94.5	A	28.02491103	196	254	62	rc1
2742	1367	1352	3	495.1	24	9.4	42.3	168	E	31.46656677	203	257	50	rc1
3401	1362	1358	3	509.2	24	10	45.1	194.5	E	34.10485709	204	257	149	rc1
2557	1364	1353	2	381	22.2	8.7	41.3	139.8	A	33.84168482	196	253	42	rc1
2709	1365	1358	3	376.3	22.5	8.5	38.6	135.9	E	33.66361159	203	256	90	rc1
3942	1366	1360	3	198.8	17.6	7.8	33.2	65.4	E	29.91765782	205	260	69	rc1
3370	1363	1359	3	397.1	23	9	41.1	133.7	E	30.03819366	204	256	142	rc1
3582	1369	1352	3	352.6	21.7	8.5	41.9	118.9	E	31.95377587	204	257	8	rc1
2747	1366	1360	3	443.2	23	9.4	42.5	136.2	A	31.68915775	203	259	69	rc1
3380	1370	1352	3	327	21.6	8	38.5	118.2	E	33.02598491	204	258	104	rc1
2669	1365	1353	2	181.3	17.8	6.7	32.5	78.1	A	38.2655561	196	254	96	rc1
3045	1367	1358	3	280	19.5	8	40.8	119.4	A	30.64681725	203	257	46	rc1
2950	1370	1352	3	418.6	24	9.2	43	168.4	E	36.60869565	203	259	104	rc1
3787	1371	1360	3	369.3	21.5	8.7	41.6	148.2	E	36.53846154	204	256	121	rc1
3014	1369	1361	3	277.5	20	7.9	34.9	76.7	A	29.63678516	203	259	7	rc1
3132	1371	1352	3	440.4	22.8	9.4	42.3	158.8	E	36.00090682	203	256	120	rc1
3129	1367	1361	3	223.3	19	7.2	37.9	81	E	33.86287625	203	260	49	rc1
3732	1366	1360	3	459.3	24	9.3	40.9	166.9	E	34.31332237	204	256	69	rc1
2903	1364	1359	3	351.8	22.1	8.6	38.9	121.9	A	31.51499483	203	257	37	rc1
2549	1362	1353	2	355.6	22	8.5	40.9	141.6	A	33.82704252	196	253	155	rc1
3474	1366	1359	3	415.6	23	8.7	39.7	122.3	E	29.05678308	204	257	65	rc1
3750	1365	1361	3	422.1	23.8	8.8	43.1	157.2	E	34.39824945	204	257	93	rc1
2994	1367	1352	3	501.9	23.3	9.7	NA	164.1	A	NA	203	260	50	rc1
3088	1367	1361	3	258.9	19.5	7.7	34.3	85	A	32.88201161	203	259	49	rc1
2989	1370	1361	3	375.9	22.3	8.7	39.6	134.4	E	35.36842105	203	258	103	rc1
2640	1371	1355	2	228.9	17	7.3	36.4	78.5	A	28.10597923	196	254	116	rc1
3357	1362	1352	3	434.8	23.3	9.3	42.9	173	A	33.86844166	204	257	153	rc1
3602	1366	1352	3	424.3	23.4	9	41.7	136.2	E	31.13854595	204	258	68	rc1
2795	1365	1352	3	383.7	22.4	8.8	40.8	129.2	E	32.13930348	203	258	94	rc1
3052	1364	1359	3	355.8	20.8	8.6	42.3	129.4	E	33.76826722	203	256	37	rc1
2825	1364	1352	3	273.2	19.8	7.8	34.8	78.5	A	32.84518828	203	259	40	rc1
3366	1367	1361	3	267.5	19.5	7.8	36.3	88.3	A	24.17853231	204	259	49	rc1
2639	1362	1356	2	181.7	16.3	7	32.6	55.7	A	28.11711257	196	254	148	rc1
3685	1369	1352	3	431.8	22	9.7	43.5	142.2	E	31.19105067	204	257	8	rc1
3763	1363	1352	3	317.4	21	7.8	37.6	113.2	E	34.53325198	204	258	145	rc1
3177	1366	1360	3	349.6	22	8.2	40.4	128.6	E	34.22032996	203	257	69	rc1
3002	1362	1352	3	421.4	23	9	41.6	125.2	E	29.80952381	203	258	153	rc1
4036	1364	1359	3	221.5	17.2	7.6	34.8	65.7	E	28.54039965	205	260	37	rc1
3325	1366	1360	3	416.9	23.5	8.8	39.4	145	E	32.27242377	204	257	69	rc1
3011	1365	1360	3	377.8	22.7	8.6	40.1	136	E	32.31939163	203	257	95	rc1
3060	1367	1352	3	449.4	23.3	9.2	41.4	161.8	E	35.14335361	203	257	50	rc1
3403	1367	1361	3	415	23.4	9.1	39.9	147.4	E	32.65396544	204	257	49	rc1
3101	1369	1360	3	321	21.4	8.1	38	94.9	E	29.97473152	203	260	9	rc1
3332	1362	1361	3	438.8	23.7	9.3	42.1	156.4	E	32.14138923	204	256	152	rc1
3983	1367	1358	3	272.7	19.4	8	37.8	73.7	A	26.9568398	205	259	46	rc1
2587	1362	1353	2	239.2	19.4	7.3	38.6	107	A	30.38046564	196	252	155	rc1
2735	1367	1352	3	430.7	23.3	9.1	43.7	163.1	E	33.53896772	203	257	50	rc1
2927	1367	1361	3	385.3	22.4	8.7	38	120.2	E	31.93411265	203	259	49	rc1
3348	1370	1361	3	346.7	22.1	8.5	39.8	125.1	E	33.48501071	204	256	103	rc1
2702	1370	1361	3	387.6	22.6	8.8	39.5	124.4	A	31.08445777	203	257	103	rc1
2877	1367	1361	3	419.3	23	9.3	40.3	135.2	E	32.57831325	203	258	49	rc1
2942	1364	1352	3	341.3	21.4	8.3	40.3	134.7	E	36.90410959	203	258	40	rc1
3949	1367	1361	3	357.6	21.3	8.8	37.5	104.5	E	29.47813822	205	260	49	rc1
2647	1365	1356	2	224.6	17	7.8	37.6	81.3	A	30.92430582	196	254	89	rc1
3528	1371	1361	3	362.1	22.8	8.7	39.5	132.7	E	33.62899138	204	257	119	rc1
3739	1369	1352	3	396.6	23	8.6	39.1	135.8	E	33.03332523	204	257	8	rc1
2733	1371	1361	3	411.3	23.2	9.2	39	132.8	A	32.07729469	203	257	119	rc1
3696	1369	1358	3	366.7	22	8.6	41.2	140.5	E	35.64180619	204	256	4	rc1
3683	1362	1352	3	306.9	20.4	8.3	38.4	92.7	A	30.24469821	204	259	153	rc1
3432	1365	1352	3	245.8	19.3	7.7	34.2	76.3	A	28.4914115	204	259	94	rc1
3046	1369	1361	3	415.7	23.1	9	40.2	142	A	31.84570532	203	257	7	rc1
3519	1367	1352	3	463.2	24.1	9.3	42.5	174.9	E	34.45626478	204	256	50	rc1
2536	1367	1356	2	517.7	24.4	10.1	42.1	165.3	A	32.52656434	196	254	45	rc1
3000	1369	1361	3	255.6	20	7.8	35.7	82.5	E	33.21256039	203	260	7	rc1
3417	1362	1361	3	354.5	22.3	8.7	NA	119.7	A	NA	204	260	152	rc1
2771	1367	1361	3	457.8	23.3	9.4	42.3	141.7	A	30.61797753	203	259	49	rc1
2582	1371	1353	2	329.3	21.4	8.1	39.2	115.3	A	31.48552703	196	253	122	rc1
3507	1366	1361	3	331	22	8.3	40.1	136.5	E	36.83216406	204	256	67	rc1
3171	1364	1360	3	396.2	22.2	9	40.9	143	E	35.75	203	258	41	rc1
3798	1370	1352	3	382.5	23.1	8.6	40.8	120.8	A	31.4911366	204	259	104	rc1
2740	1369	1361	3	463.5	23.8	9.3	43.4	158.2	E	33.38961587	203	259	7	rc1
2662	1370	1353	2	292.9	19	8.2	36.9	106.6	A	35.10042805	196	254	106	rc1
3288	1367	1352	3	413.6	23.2	9	37.7	151.9	E	35.59044049	204	256	50	rc1
3990	1366	1358	3	451.8	21.5	10	42.9	144.9	E	31.73455979	205	257	64	rc1
3786	1371	1360	3	364.4	22.1	8.5	38	125.1	E	33.87489846	204	256	121	rc1
2539	1365	1356	2	386.4	22.4	9.1	42.3	147.6	A	30.65420561	196	252	89	rc1
3070	1365	1352	3	365.5	22.3	8.3	40.6	127.1	A	34.07506702	203	257	94	rc1
2736	1364	1360	3	350.6	21.8	8.3	37.6	108.4	A	31.63116428	203	259	41	rc1
2542	1370	1356	2	256.7	20.4	7.6	32.3	71.6	A	29.46502058	196	254	99	rc1
3951	1366	1352	3	189.5	18	6.8	25.5	20.1	E	15.23881729	205	260	68	rc1
3144	1369	1352	3	285.5	20.3	8.1	38	93	E	32.49475891	203	260	8	rc1
3695	1367	1360	3	322.2	21.3	8.2	39.2	114.6	E	32.86492687	204	256	51	rc1
2779	1365	1361	3	438.2	23.4	9.3	40.9	157.6	E	35.43962222	203	258	93	rc1
3280	1370	1358	3	325.7	21.1	8.3	39.7	128.9	E	35.1226158	204	257	100	rc1
2614	1364	1356	2	131.4	15.2	5	24.5	33.9	A	28.34448161	196	254	35	rc1
3740	1367	1361	3	376.9	22.3	8.7	41.2	113.3	A	30.62989997	204	259	49	rc1
3314	1370	1360	3	242.4	20.1	7.1	35.3	91.6	A	36.09141056	204	260	105	rc1
2533	1370	1356	2	449.2	23.3	9.4	41.7	152.2	E	33.67256637	196	253	99	rc1
2851	1366	1358	3	488.4	23.8	10	43.7	171.1	E	32.9481995	203	257	64	rc1
3736	1362	1360	3	273.2	20	7.7	36	82.2	A	28.21833162	204	257	154	rc1
3010	1363	1360	3	382.6	22.8	8.5	40.2	122	E	31.61440788	203	256	146	rc1
3773	1365	1352	3	361.2	22	8.6	38.9	118.5	E	33.32395951	204	258	94	rc1
2900	1370	1352	3	354.2	21.6	8.6	39	118.9	A	33.05532388	203	259	104	rc1
2919	1362	1352	3	429	23	9.4	40.7	140.8	E	31.83359711	203	257	153	rc1
2710	1363	1361	3	366	21.6	8.7	NA	111.3	A	NA	203	260	144	rc1
3603	1369	1359	3	242.9	19.7	7.4	35.2	88.9	E	34.47072509	204	260	5	rc1
3604	1366	1361	3	222.7	19.1	7	34.5	74.9	E	33.20035461	204	260	67	rc1
3065	1367	1359	3	239.7	19.3	7.5	36.7	94.7	E	35.44161677	203	258	47	rc1
2753	1367	1359	3	298.1	21	8	36	134.9	E	40.99058037	203	256	47	rc1
3153	1364	1358	3	491.7	23.6	10	44.5	192.5	A	35.53627469	203	257	36	rc1
2894	1367	1361	3	399.4	22.7	8.9	42.1	142.4	E	32.91724457	203	257	49	rc1
2839	1364	1359	3	315	21.3	8.3	38.8	109.4	A	33.01146651	203	259	37	rc1
3384	1363	1359	3	427.1	23.4	9.3	40.2	138.2	E	32.18444341	204	259	142	rc1
2589	1367	1356	2	392.8	23	8.8	39.3	151.5	E	34.12162162	196	253	45	rc1
3305	1371	1360	3	323.9	21.2	8.1	35.5	107	E	33.05529812	204	258	121	rc1
2780	1370	1352	3	396.9	22.7	8.7	40.9	140	E	35	203	258	104	rc1
2638	1362	1356	2	175.8	16.5	7	31.7	55.1	A	28.81799163	196	254	148	rc1
2751	1363	1361	3	387.9	22.2	9	40.1	149.7	E	34.76544357	203	256	144	rc1
3421	1367	1352	3	393.8	23.1	8.7	41.5	152	E	36.92905734	204	258	50	rc1
3517	1366	1361	3	376.2	22.3	8.8	39.1	143.8	E	34.93683188	204	256	67	rc1
2568	1363	1356	2	345.3	21.8	8.2	41.4	127.7	A	31.51530109	196	252	140	rc1
2955	1362	1361	3	289.5	21	7.8	38.8	98.1	E	32.04835021	203	260	152	rc1
3147	1363	1361	3	404.5	22.5	9.1	42.5	137.3	E	31.7971283	203	258	144	rc1
3720	1365	1352	3	384.1	22.3	8.7	41.7	117.9	A	30.88813204	204	259	94	rc1
3246	1362	1352	3	325.4	21.6	8	39	116.3	E	32.60442949	204	257	153	rc1
2861	1362	1361	3	372.3	22.1	8.9	39.6	126.2	E	29.24681344	203	256	152	rc1
2879	1367	1352	3	406.4	23.2	8.8	40.9	148.1	E	36.64934422	203	258	50	rc1
3620	1364	1352	3	192.8	18.2	6.7	31.9	54.8	E	30.44444444	204	260	40	rc1
2873	1369	1358	3	388.2	22.3	9	41.7	141.2	A	33.83656842	203	257	4	rc1
3691	1365	1352	3	362.8	22.1	8.7	37.9	98	E	29.73300971	204	260	94	rc1
2649	1367	1354	2	184.6	15.2	6.1	31.5	59.3	A	30.74131674	196	254	43	rc1
2880	1367	1352	3	390.6	22.4	8.7	39.6	127.5	E	33.96377198	203	258	50	rc1
3972	1365	1361	3	217.2	18.2	7.5	28.1	35	E	19.54215522	205	260	93	rc1
3935	1362	1361	3	470.8	23.6	9.8	41.6	130.4	A	28.04301075	205	259	152	rc1
3991	1369	1360	3	214.2	19.3	7.2	31.5	61.8	E	30.51851852	205	260	9	rc1
3043	1371	1352	3	423.5	23	9	43.2	129.1	A	32.51070259	203	259	120	rc1
2527	1363	1356	2	376.9	22	8.5	41.6	148.5	E	33.11775201	196	253	140	rc1
3964	1369	1359	3	129.5	15.3	6.2	29.3	41.6	E	28.01346801	205	260	5	rc1
3402	1367	1361	3	243.2	19.5	7.6	35.5	87.5	A	35.51136364	204	259	49	rc1
3100	1363	1352	3	346.7	21	8.4	43.1	133.2	E	34.75991649	203	256	145	rc1
2860	1363	1358	3	370.4	21.3	8.6	41.2	126.8	E	28.6101083	203	256	141	rc1
3981	1364	1358	3	378.9	21.3	9	41.8	113.8	A	29.36774194	205	259	36	rc1
3254	1367	1360	3	479.9	24.7	9.4	41.5	174.4	E	33.24437667	204	258	51	rc1
2678	1366	1356	2	326.5	20	8.5	37.6	175.1	A	49.77259807	196	252	63	rc1
2738	1362	1361	3	330.2	21.3	8.5	39.1	123.8	E	32.09748509	203	256	152	rc1
3526	1370	1361	3	405.2	23.3	9	38.3	139.8	E	36.61602933	204	258	103	rc1
3354	1365	1352	3	422.2	23.8	8.7	NA	154.2	A	NA	204	260	94	rc1
2847	1364	1360	3	243.5	19.4	7.4	35	83.4	E	33.62903226	203	260	41	rc1
2665	1367	1356	2	217.7	17.8	7.3	34.1	67.9	A	27.40112994	196	254	45	rc1
2947	1370	1361	3	323	22.2	8.3	36.9	143.7	E	41.0806175	203	256	103	rc1
2928	1370	1352	3	457.2	23.6	9.3	43.3	167.6	E	34.52111226	203	256	104	rc1
3307	1366	1361	3	342.2	21.3	8.4	37.7	100	A	29.0866783	204	259	67	rc1
3982	1370	1360	3	225.3	18	7	34.7	79.5	A	33.01495017	205	259	105	rc1
2574	1362	1356	2	373.9	22.7	8.7	39.3	135.7	E	33.86573496	196	253	148	rc1
2866	1367	1352	3	392.3	22.7	8.9	41.7	130	E	31.80817225	203	258	50	rc1
2907	1370	1352	3	259.2	19	8	36.4	72.9	E	30.45112782	203	260	104	rc1
3795	1363	1352	3	390.9	22	8.9	41.5	120.9	E	31.69900367	204	260	145	rc1
3040	1370	1359	3	274.2	20.1	7.7	35.1	88.2	E	32.66666667	203	259	101	rc1
2824	1369	1361	3	251.9	20	7.7	35.1	91.1	A	30.52949062	203	257	7	rc1
2801	1371	1361	3	308.7	21	8.1	NA	98.2	A	NA	203	260	119	rc1
2806	1363	1359	3	397.2	22	9.3	38.1	137.9	E	32.80209324	203	256	142	rc1
3194	1371	1361	3	507.6	24.8	9.9	43.8	180	A	33.48837209	203	257	119	rc1
3276	1363	1352	3	293.4	20.4	7.7	37.7	90.4	E	31.65266106	204	260	145	rc1
2985	1370	1352	3	257.5	19.6	7.7	35.7	79.6	E	32.83828383	203	260	104	rc1
2660	1362	1353	2	308.5	20.8	8	39.1	119.2	A	34.88440152	196	254	155	rc1
3799	1363	1352	3	316.3	21.2	8	38.6	110.9	A	34.48383085	204	259	145	rc1
2981	1367	1352	3	445.5	23.4	9	44.8	169.2	E	35.52382952	203	257	50	rc1
2621	1369	1353	2	152.2	15.6	6.6	30.7	43.6	A	24.90005711	196	254	10	rc1
3416	1363	1360	3	178.5	17	6.8	30.7	22.7	E	13.32941867	204	260	146	rc1
3161	1367	1361	3	379.2	22.1	8.7	39.9	128.2	A	33.25551232	203	259	49	rc1
3487	1366	1361	3	312.7	21.3	8.2	36.5	104	E	32.53049734	204	258	67	rc1
3398	1364	1352	3	258.5	19.5	7.5	35.3	87.3	A	33.14350797	204	259	40	rc1
3567	1369	1352	3	374.2	22.8	8.8	38.3	129	E	34.29938846	204	258	8	rc1
3521	1365	1361	3	322.1	21.7	8.4	39.3	118.1	E	31.59443553	204	257	93	rc1
3667	1369	1361	3	279.3	20.8	7.8	35.3	96.5	E	34.20772776	204	260	7	rc1
3950	1363	1361	3	287.7	19	8.6	40.2	90.8	A	29.9669967	205	259	144	rc1
2807	1363	1360	3	338.4	22.1	8.2	37.4	101.8	A	30.3880597	203	259	146	rc1
3738	1366	1358	3	221.5	18.7	7.3	35.9	80.5	E	34.60877042	204	260	64	rc1
3318	1369	1361	3	335.9	21.6	8.3	40.5	129.4	E	34.38745682	204	256	7	rc1
3687	1362	1352	3	394.8	22.5	8.8	40.9	151.7	E	35.60197137	204	258	153	rc1
3955	1364	1358	3	359	21	9.1	39.9	92.7	E	28.61111111	205	260	36	rc1
3442	1370	1360	3	199.9	18.1	6.8	34.3	67.9	E	32.45697897	204	260	105	rc1
2887	1371	1352	3	347.3	21.5	8.6	37.3	145.8	E	43.94213382	203	258	120	rc1
3317	1369	1360	3	368.8	22.4	8.7	38	110.9	E	31.01230425	204	259	9	rc1
3482	1367	1358	3	325.5	21.3	8.5	36.5	138.7	E	38.13582623	204	256	46	rc1
3151	1364	1352	3	295.6	20.4	8.1	36.8	105.7	E	34.62168359	203	258	40	rc1
3479	1364	1361	3	366.6	21.6	8.5	40.8	122.9	E	31.3760531	204	258	39	rc1
2814	1371	1361	3	248	19.2	7.7	34.4	81.9	E	35.05993151	203	260	119	rc1
2599	1366	1356	2	205.5	17.3	7.3	28.7	46.1	A	24.45623342	196	254	63	rc1
2983	1366	1358	3	371.6	21.2	8.8	41.2	124.1	E	32.25890304	203	257	64	rc1
3475	1370	1361	3	445.7	24	9.2	41.8	166.4	E	35.87753342	204	256	103	rc1
2826	1370	1361	3	222.3	18.7	7.3	34.3	64.5	E	29.31818182	203	260	103	rc1
3449	1367	1361	3	391.4	22.4	8.9	39.3	147.6	E	36.4534453	204	256	49	rc1
3531	1363	1352	3	402.9	23.8	8.6	41.7	121.4	A	30.92205807	204	259	145	rc1
3781	1370	1361	3	428.7	24	9.2	38.8	139	A	32.21320973	204	257	103	rc1
3661	1364	1358	3	395	22.2	9.2	39.7	141.7	E	33.89952153	204	258	36	rc1
2534	1370	1353	2	431	22.3	9.6	42.5	147.9	E	29.11990549	196	253	106	rc1
3986	1362	1352	3	325.1	21.4	8.2	35.5	87.5	E	27.96420582	205	258	153	rc1
2592	1370	1353	2	364.2	22.3	8.7	40.6	135.9	A	31.69309701	196	252	106	rc1
2680	1367	1353	2	134.7	14.8	6.2	23.6	21.3	A	18.70061457	196	254	52	rc1
3121	1362	1360	3	373.1	23.2	8.7	35.8	116	A	32.097399	203	259	154	rc1
2898	1370	1352	3	404.7	22.4	9.2	42.8	146.9	E	34.81042654	203	258	104	rc1
3456	1364	1361	3	394.1	22.4	9	40	148.7	E	33.62731796	204	256	39	rc1
2521	1366	1356	2	441	23.3	9	40.1	82.5	A	18.48946661	196	254	63	rc1
2943	1365	1352	3	352.2	22	8.3	40.3	112	E	32.77729002	203	258	94	rc1
2625	1366	1356	2	214.2	18	6.8	32	52	A	22.9580574	196	254	63	rc1
2581	1367	1356	2	423.3	22.7	9.2	40.6	175.1	T	36.32026551	196	253	45	rc1
3448	1365	1358	3	370.3	22.4	8.6	39	118.6	A	30.30148186	204	259	90	rc1
3776	1366	1358	3	310.2	20	8.5	36.9	93.4	E	29.92630567	204	258	64	rc1
3162	1367	1361	3	275.7	20.3	7.7	36.6	113.6	E	37.17277487	203	258	49	rc1
3220	1367	1352	3	418.5	23.1	8.9	41	159.1	E	36.9827987	203	257	50	rc1
3218	1367	1361	3	330.7	21.3	8.4	38.9	111.9	E	31.17860128	203	258	49	rc1
3056	1370	1358	3	207.1	18.1	7.2	32.3	65.8	E	33.01555444	203	260	100	rc1
3176	1369	1352	3	375.1	21.8	8.9	39.9	123	E	31.53846154	203	257	8	rc1
3306	1364	1352	3	289.7	20	7.9	37.4	112	E	37.8762259	204	258	40	rc1
3754	1367	1361	3	425.1	23	9.1	38.6	145.6	E	32.42761693	204	257	49	rc1
2553	1364	1356	2	259.4	19	7.7	38.9	97.2	A	30.91603053	196	252	35	rc1
3215	1365	1352	3	309.8	21	8.1	38	84.3	A	29.31154381	203	259	94	rc1
3460	1364	1361	3	354.4	21.8	8.6	39.1	126.8	E	33.25465513	204	256	39	rc1
3286	1366	1352	3	319.6	21.3	8.3	37.9	112.2	E	33.87681159	204	258	68	rc1
3408	1369	1361	3	174.7	17	7	29.3	46.3	E	27.1873165	204	260	7	rc1
3638	1367	1352	3	307.9	21.7	7.6	37.1	123.4	E	36.75901102	204	258	50	rc1
3433	1362	1361	3	220.4	18.3	7.5	32.6	70	E	33.65384615	204	260	152	rc1
2996	1371	1360	3	352.7	21.6	8.3	38.6	123.4	E	35.25714286	203	258	121	rc1
2865	1366	1352	3	407	23	8.8	41	140.6	E	33.99419729	203	259	68	rc1
2885	1365	1361	3	422.8	23.4	9.2	40.6	139	E	30.35597292	203	257	93	rc1
3445	1363	1361	3	433.1	23.2	9.1	44	164	E	33.71017472	204	256	144	rc1
2946	1370	1361	3	378.8	22.7	8.7	39	132.5	E	33.6892957	203	259	103	rc1
2524	1367	1353	2	434	23.7	9.2	42	147.2	A	31.33248191	196	254	52	rc1
3281	1370	1352	3	351.3	21.6	8.7	37.8	107.9	A	30.34308211	204	259	104	rc1
3980	1367	1361	3	183.7	16.4	7.3	32.1	52.7	E	29.89222915	205	260	49	rc1
3385	1362	1361	3	248.6	19	7.6	35.6	68.1	A	25.34425009	204	259	152	rc1
3087	1365	1361	3	324	22.1	8.1	36.2	90.7	A	30.42603153	203	259	93	rc1
3328	1365	1352	3	366.2	21.8	8.4	41.8	144.6	E	35.00363108	204	257	94	rc1
3049	1369	1361	3	318	21.2	8.2	39.8	105.5	A	30.88407494	203	259	7	rc1
2800	1363	1361	3	377.5	22	8.7	39.4	117.5	A	32.44959956	203	259	144	rc1
3271	1365	1352	3	361	22.4	8.5	39.9	110.2	A	30.24979413	204	259	94	rc1
3427	1365	1352	3	399.4	23.3	8.7	40.3	129.3	A	31.78466077	204	257	94	rc1
3501	1367	1361	3	418.8	23	9.1	41.2	141.4	A	33.09925094	204	257	49	rc1
3511	1363	1361	3	376.6	22.3	8.9	39.4	124.8	E	31.71537484	204	258	144	rc1
3959	1362	1360	3	203.8	19	7	33.1	74.1	E	33.69713506	205	260	154	rc1
4034	1362	1358	3	445	23.2	9.3	42	147.4	E	29.7417272	205	256	149	rc1
3228	1364	1358	3	299.2	20.4	8	36.6	98.2	E	31.13506658	203	258	36	rc1
3141	1362	1361	3	329.7	22	8.2	38.4	129.9	E	34.17521705	203	256	152	rc1
3406	1369	1358	3	262.2	19.8	7.7	37.4	95	E	34.16037397	204	260	4	rc1
2777	1363	1352	3	431.8	23.6	9.2	38.4	152.7	E	31.1759902	203	256	145	rc1
3767	1369	1361	3	269.5	20	7.7	37.4	94.6	E	33.1232493	204	259	7	rc1
2906	1364	1358	3	423.5	22.8	9.3	41.3	143.6	E	32.66606005	203	257	36	rc1
2675	1362	1356	2	238.3	18	7.7	33.2	76.7	A	28.65147553	196	254	148	rc1
3038	1365	1361	3	319.9	21.4	8.2	36.4	102	E	32.24786595	203	260	93	rc1
3985	1362	1352	3	160.4	16.5	6.3	27.8	35.7	E	24.36860068	205	260	153	rc1
3759	1370	1361	3	390.8	22.3	8.9	42.1	128.3	A	31.97109394	204	257	103	rc1
2990	1369	1361	3	303	21.2	8.3	36.5	97.2	A	33.19672131	203	259	7	rc1
3752	1367	1361	3	335.6	21.3	8.4	39.8	133	E	35.28787477	204	257	49	rc1
2904	1364	1360	3	396	22.3	8.8	40.1	137	E	31.29997715	203	256	41	rc1
2883	1371	1361	3	425.4	22.4	9.3	40.5	151.4	E	34.41691293	203	258	119	rc1
2852	1362	1361	3	378.6	22.4	8.8	39.6	130.2	E	34.6092504	203	260	152	rc1
2842	1363	1358	3	399.3	23.1	8.7	38.6	133.7	E	33.02865613	203	256	141	rc1
3189	1369	1360	3	363.1	22.3	8.5	38.9	138	E	38.20598007	203	258	9	rc1
2529	1366	1356	2	489.3	24.5	9.7	43.5	170.6	A	33.47723705	196	252	63	rc1
2616	1363	1355	2	221.3	15.2	7.8	34.8	67.2	A	27.0313757	196	254	139	rc1
3596	1369	1359	3	465	23.5	9.7	44.7	170.9	E	33.59543936	204	257	5	rc1
3578	1362	1360	3	421.7	23.2	8.8	41.2	150	E	33.50457896	204	257	154	rc1
3383	1364	1360	3	381.9	22.3	8.7	40.5	132.4	E	34.4343303	204	258	41	rc1
2804	1364	1361	3	420.4	22.3	9.3	42.8	151.8	E	36.36799233	203	260	39	rc1
3342	1367	1361	3	464.5	23.7	9.6	43.5	158.4	A	34.12322275	204	259	49	rc1
3062	1370	1359	3	366.2	23.5	8.5	39.7	116.3	A	31.50054171	203	257	101	rc1
2630	1363	1353	2	224.9	17.2	7.7	35.7	71.2	A	28.62887012	196	254	147	rc1
2667	1371	1356	2	178.9	16.3	7.2	29.5	50.6	A	27.00106724	196	254	117	rc1
2909	1369	1352	3	372.2	22.1	8.7	40.5	138.6	E	34.30693069	203	256	8	rc1
3644	1365	1361	3	300.6	20.4	8.3	37.1	80.5	A	28.98811667	204	259	93	rc1
3440	1370	1352	3	366.5	22.2	8.7	39	109.8	E	28.01735137	204	256	104	rc1
2933	1371	1361	3	486.5	23.6	9.7	43.8	175.6	E	34.39091265	203	256	119	rc1
4029	1366	1360	3	208.4	15.2	7.5	34	38.7	E	20.07261411	205	260	69	rc1
3077	1367	1358	3	376.4	22.3	8.8	39.7	116.5	E	31.37624562	203	258	46	rc1
3998	1367	1360	3	200.5	17.3	6.9	34.4	57.1	A	20.3202847	205	259	51	rc1
3551	1364	1361	3	385.5	22.3	8.7	40.3	134.1	E	32.62773723	204	258	39	rc1
3022	1367	1361	3	438.2	23.3	9.4	42.9	159.2	E	33.24284819	203	257	49	rc1
2543	1371	1353	2	374.2	22.7	8.5	42.6	151.2	E	33.10707248	196	254	122	rc1
3116	1369	1352	3	444.5	23.3	9.3	42.7	150.8	E	33.51111111	203	258	8	rc1
3209	1370	1352	3	382.1	22.2	8.8	42.2	136.6	E	34.87362778	203	258	104	rc1
3729	1367	1352	3	321.4	22.1	8.1	39.5	109.5	A	31.50172612	204	259	50	rc1
3768	1365	1360	3	241.7	19.5	7	35.5	86.2	E	24.53743239	204	258	95	rc1
3164	1363	1352	3	347.8	21.2	8.4	39.9	128.2	E	36.71248568	203	258	145	rc1
2633	1367	1356	2	288.7	19.3	8	35.8	90.8	A	32.06214689	196	254	45	rc1
2591	1370	1353	2	242.3	19.6	7.2	35.4	88.8	A	34.4988345	196	254	106	rc1
3292	1367	1352	3	346.2	21.3	8.5	39.6	108.1	A	32.38466147	204	259	50	rc1
2613	1369	1354	2	169.1	16.5	7	30.6	80.2	A	29.79197623	196	254	1	rc1
2607	1367	1355	2	215.6	16.8	7.3	34.6	51.9	A	23.00531915	196	254	44	rc1
2891	1363	1360	3	385.2	22.7	8.5	40.9	134.1	E	34.78599222	203	258	146	rc1
2666	1362	1356	2	142.9	14.4	6.5	30.6	39.1	A	25.43916721	196	254	148	rc1
2563	1370	1356	2	354	21.8	8.5	39.2	135.7	A	36.1000266	196	252	99	rc1
3320	1367	1361	3	495.1	24.2	9.6	46	178.5	E	32.75830428	204	257	49	rc1
3478	1367	1352	3	320.9	20.8	8.3	37.6	112.6	E	33.76311844	204	256	50	rc1
3780	1362	1361	3	238.1	19.8	8.4	34.2	84.3	A	32.00455581	204	257	152	rc1
3622	1370	1361	3	410.2	22.8	8.9	41.4	141.8	E	33.32549941	204	258	103	rc1
3450	1369	1360	3	307.5	20	8.1	39.4	114.7	E	32.14686099	204	256	9	rc1
3944	1362	1358	3	452.1	23.2	9.3	42.7	145.3	E	30.24562864	205	257	149	rc1
4030	1366	1358	3	328.3	19.8	8.7	37.3	77.3	E	26.54532967	205	260	64	rc1
4000	1367	1358	3	184.7	17.1	6.7	27.7	36.2	E	23.66013072	205	260	46	rc1
2970	1367	1352	3	377	22.1	8.8	38.4	157.1	E	38.95363253	203	256	50	rc1
3335	1363	1361	3	410.9	22.7	9.1	40.1	141.1	A	31.28603104	204	257	144	rc1
2819	1369	1360	3	361.7	22.7	8.3	42.2	140.2	E	34.02912621	203	256	9	rc1
2646	1367	1356	2	253	19.2	7.1	33.9	74.3	A	29.04612979	196	254	45	rc1
2659	1365	1356	2	258	19	7.7	34.9	69.4	A	26.62063675	196	254	89	rc1
3217	1364	1360	3	389.7	22.3	8.6	42.1	132.6	A	32.72458045	203	259	41	rc1
2673	1367	1353	2	129.3	14.1	6.2	28.6	38.9	A	30.36690086	196	254	52	rc1
2540	1362	1353	2	413	23.2	9	42.7	157.8	E	33.65323097	196	253	155	rc1
3257	1367	1361	3	479.1	24	9.7	42.5	173.5	E	35.27856852	204	258	49	rc1
2834	1369	1359	3	458.2	24	9.2	44	162.1	E	35.47045952	203	256	5	rc1
3424	1367	1360	3	342.5	21	8.6	39.4	131.6	E	33.79558295	204	257	51	rc1
2681	1370	1353	2	163.4	15.3	6.5	29.4	39	A	23.21428571	196	254	106	rc1
3369	1367	1358	3	348.9	21.1	8.7	40.2	117.9	E	30.58365759	204	257	46	rc1
3466	1362	1361	3	304.9	22	7.8	36.1	82.5	A	28.56648199	204	259	152	rc1
3617	1363	1352	3	408.1	22.5	8.8	41.2	113.8	E	26.54536972	204	256	145	rc1
2559	1366	1353	2	379.2	22.4	8.7	38.7	124.2	A	30.84947839	196	252	70	rc1
2884	1366	1361	3	371.8	22.5	8.7	39.2	110.8	E	30.01083424	203	256	67	rc1
3146	1362	1361	3	425.9	23.3	9.4	40.1	158.9	E	35.35825545	203	256	152	rc1
2845	1363	1359	3	296.4	21	7.7	NA	95.5	A	NA	203	260	142	rc1
2761	1367	1361	3	472.6	23.7	9.7	44	182.3	E	35.1387818	203	256	49	rc1
3222	1362	1361	3	412	23.3	8.9	42.8	165.1	E	34.69945355	203	257	152	rc1
2531	1371	1353	2	281.3	20	7.8	35.3	93.2	E	32.69028411	196	253	122	rc1
2964	1369	1361	3	300.1	20.7	8.3	35.6	84.7	A	29.06657515	203	259	7	rc1
3614	1370	1352	3	399.8	22.6	8.7	38.7	136.6	E	36.6514623	204	258	104	rc1
2998	1364	1360	3	374	22.1	8.9	38.3	119.7	E	32.39512855	203	259	41	rc1
2619	1364	1353	2	254.3	19.2	8	33.2	55.4	A	24.44836717	196	254	42	rc1
3737	1370	1361	3	336.5	22.3	8.3	37.6	131.9	E	35.8423913	204	258	103	rc1
3123	1363	1361	3	427.1	22.8	9.1	42	143.8	A	33.04227941	203	257	144	rc1
2569	1364	1353	2	284.8	20.3	7.8	36	98.1	A	32.54810883	196	254	42	rc1
2945	1363	1360	3	346.6	22.1	8.3	41.4	132	E	34.36605051	203	259	146	rc1
3243	1367	1361	3	264.4	20	7.4	38.8	89.6	A	31.07873743	204	259	49	rc1
3953	1362	1358	3	397.3	21.3	9.4	39.3	104	E	26.89423326	205	258	149	rc1
2541	1366	1356	2	406.4	22.3	9.2	41.5	151.5	A	32.15195246	196	252	63	rc1
2610	1369	1355	2	198.2	17.4	6.7	31.5	51.2	A	25.06118453	196	254	2	rc1
2060	1367	1353	2	424.7	23.1	9	41.5	144.6	A	33.2949574	194	253	52	rc1
2181	1367	1356	2	399.5	22.3	9.1	39.4	139.8	A	34.75882645	194	254	45	rc1
2183	1369	1353	2	307.7	21	8	37.9	100.6	A	30.40193412	194	254	10	rc1
2133	1371	1353	2	460.8	23.3	9.3	43.1	175.3	E	36.33913765	194	253	122	rc1
2039	1366	1356	2	360	21.4	8.7	40.3	126.6	A	31.5632012	194	252	63	rc1
2114	1370	1356	2	466.9	24	9.6	42.9	177.3	E	36.94519692	194	253	99	rc1
2022	1371	1353	2	403.7	23	8.8	39.8	135.4	A	33.04050756	194	254	122	rc1
2075	1362	1356	2	382.5	23.3	9.1	37.1	113.5	E	29.40414508	194	254	148	rc1
2152	1364	1353	2	279.1	20	8.2	36.4	89.9	A	28.87889496	194	253	42	rc1
2211	1364	1353	2	335.4	21.3	8.4	41.3	129.2	A	33.01814465	195	252	42	rc1
2189	1364	1356	2	455.9	23.1	9.9	41.2	169.2	A	34.31352667	194	254	35	rc1
2049	1370	1353	2	393.8	22.4	9.2	39.6	159.2	E	37.24847918	194	253	106	rc1
1946	1369	1356	2	297.9	21	8.2	37.9	108.1	E	32.07715134	194	253	3	rc1
2195	1369	1356	2	366.3	22.3	8.6	39.7	131.3	T	32.65356876	194	253	3	rc1
1989	1369	1355	2	275.2	20.4	7.5	34.9	94.2	A	32.67429761	194	254	2	rc1
2047	1369	1354	2	341.4	21.3	8.5	37.7	86.5	A	26.52560564	194	254	1	rc1
2038	1370	1356	2	332.8	20	8.8	38.5	112.6	E	31.22573489	194	253	99	rc1
1933	1371	1353	2	470	24.2	9.5	40.8	142.1	A	30.80424886	194	253	122	rc1
1956	1367	1356	2	382.7	22.3	9.1	40.4	122.2	A	31.02310231	194	253	45	rc1
1995	1365	1353	2	315.8	21.6	8	37.8	106.4	E	32.72839126	194	254	96	rc1
1921	1365	1353	2	446.1	23.5	9.2	41.2	148.2	E	33.92857143	194	253	96	rc1
1876	1366	1353	2	419.1	23.3	9.1	40.6	140.6	A	32.29956352	194	253	70	rc1
2011	1369	1354	2	419.1	23	9.2	40.1	136.2	A	33.16289262	194	254	1	rc1
2200	1369	1356	2	440.1	23.5	9.2	42.3	154.2	E	33.61674297	194	254	3	rc1
1932	1371	1353	2	404.9	22.6	9	41.5	132.2	A	30.52412838	194	254	122	rc1
1922	1367	1353	2	429.5	23.5	9.1	43.7	160.2	A	33.69793858	194	252	52	rc1
2209	1362	1353	2	317	21.6	8.1	35.5	89.6	A	29.1571754	195	254	155	rc1
2124	1367	1353	2	316.7	21	8.4	37.3	105.5	E	32.53160654	194	253	52	rc1
2174	1369	1353	2	353.6	22	8.6	39.3	113.5	E	30.86755507	194	253	10	rc1
2073	1364	1353	2	322.4	20.8	8.5	37.1	106.7	A	32.35294118	194	254	42	rc1
2008	1371	1353	2	413.4	22.2	9	42.4	138.8	A	32.44506779	194	254	122	rc1
2030	1371	1353	2	360.6	21.4	8.5	40.9	125.3	E	32.28549343	194	253	122	rc1
2202	1367	1353	2	460.7	23.8	9.5	41.7	174.1	T	35.63241916	194	253	52	rc1
2077	1369	1356	2	470	24.3	9.7	41.8	170.2	A	35.61414522	194	254	3	rc1
2078	1369	1356	2	420.7	23.2	9.1	39.2	149.3	E	34.73708702	194	253	3	rc1
2179	1367	1353	2	291.4	20.8	8	35.9	104.2	A	33.66720517	194	254	52	rc1
2059	1364	1353	2	329.3	21	8.3	39.2	114.3	A	32.81653747	194	253	42	rc1
2079	1362	1353	2	330.7	21.8	8.2	37.9	103.3	A	30.31992956	194	254	155	rc1
2135	1370	1356	2	470.5	23.8	9.5	43.5	176.5	A	35.97635548	194	253	99	rc1
1958	1371	1353	2	400.8	22.8	9.1	40.8	128.8	E	31.26972566	194	253	122	rc1
1985	1362	1356	2	314.6	21.5	8.4	36.4	105.7	E	32.13742779	194	254	148	rc1
2095	1371	1356	2	575.8	25.4	10.4	44.8	198	E	32.44837758	194	254	117	rc1
2081	1367	1356	2	462.1	23	9.7	41.1	161.3	E	35.12630662	194	253	45	rc1
1886	1363	1356	2	338.8	21.3	8.2	37.3	144.2	A	40.44880785	194	254	140	rc1
1887	1369	1356	2	317.6	21.2	8.3	35.2	95.7	E	32.48472505	194	253	3	rc1
2196	1362	1353	2	397	23.2	8.8	42.3	146	A	34.15204678	194	253	155	rc1
2098	1367	1356	2	477	23.8	9.6	42.8	158.6	E	31.61251744	194	253	45	rc1
1897	1367	1356	2	367.6	21.8	8.9	42.2	145.2	A	33.84615385	194	252	45	rc1
2002	1362	1353	2	441.3	23.1	9	45	179.3	E	36.10551752	194	253	155	rc1
1917	1370	1353	2	378.4	22	8.8	42.3	154.3	E	36.61604177	194	253	106	rc1
2043	1363	1356	2	337.2	21.2	8.3	38.9	112.7	E	32.90510949	194	253	140	rc1
2178	1371	1355	2	279.1	20.2	7.8	36.6	92.2	A	30.66178916	194	252	116	rc1
2123	1367	1353	2	352.5	21.4	8.6	38.8	120.2	A	33.1220722	194	254	52	rc1
1911	1367	1353	2	339.3	21.4	8.3	40.8	125.2	E	32.56176853	194	254	52	rc1
2197	1365	1356	2	275.3	20.4	7.8	35.6	95.2	A	32.62508568	194	254	89	rc1
2161	1370	1353	2	465.6	23.5	9.4	43.5	159.9	E	34.60289981	194	253	106	rc1
1924	1367	1353	2	357.3	22	8.6	38.1	126.7	E	34.38263229	194	253	52	rc1
1938	1365	1353	2	412	22.8	9.2	41.6	154.6	E	35.17633675	194	254	96	rc1
2109	1370	1353	2	274.8	20.2	7.7	32.4	80.3	A	30.29045643	194	254	106	rc1
2070	1369	1353	2	336.9	21.7	8.2	40.5	120.6	T	31.85419968	194	253	10	rc1
2088	1367	1353	2	330.2	21.3	8.2	38.4	118.7	A	31.66177647	194	253	52	rc1
2186	1370	1353	2	424.3	23.2	9.2	39.6	125.1	T	32.15938303	194	253	106	rc1
2116	1364	1353	2	370.6	20	7.7	36.3	103.5	A	33.37633022	194	252	42	rc1
1960	1371	1353	2	494.3	24.1	9.5	43.7	181.7	T	32.24489796	194	253	122	rc1
2171	1365	1356	2	457.3	24.2	9.3	40.5	146.6	T	29.94281046	194	253	89	rc1
1903	1370	1353	2	482.1	24	9.7	43.4	178.7	E	33.94112061	194	253	106	rc1
1973	1367	1355	2	412.3	23.5	8.7	40.9	146.5	E	32.64987742	194	254	44	rc1
2007	1370	1356	2	308.4	20.7	8.4	36.8	90.6	A	29.14120296	194	254	99	rc1
1997	1363	1356	2	339.9	22	8.2	37.6	114.7	E	32.81831187	194	253	140	rc1
1910	1370	1353	2	387.7	22	9.1	40.5	127.5	A	32.81853282	194	253	106	rc1
2032	1369	1353	2	346	22.1	8.3	39.7	121.6	A	32.40074607	194	254	10	rc1
2145	1367	1353	2	411.8	22.4	9.1	41	144.4	A	33.34102979	194	254	52	rc1
2009	1366	1356	2	418.1	23.2	9.2	41.4	137.6	A	29.64878259	194	252	63	rc1
2110	1366	1353	2	328.5	21.3	8.5	35.2	79.8	E	26.68896321	194	254	70	rc1
2147	1369	1353	2	405	22.6	9.1	40.3	143.6	E	32.88298603	194	254	10	rc1
2190	1363	1355	2	299.5	20.2	8.1	37.5	107.1	A	34.55953533	194	254	139	rc1
2099	1370	1353	2	427.8	23.3	9.2	39.3	132.2	E	31.80178013	194	254	106	rc1
2087	1369	1356	2	337.7	21.3	8.4	37.7	111.2	A	31.23595506	194	253	3	rc1
2076	1370	1353	2	421	23.2	9.3	41.4	145.2	A	33.43311075	194	254	106	rc1
1942	1369	1353	2	297.9	20.8	8.2	38	104	A	31.63979312	194	253	10	rc1
2198	1369	1356	2	335.8	21.3	8.5	36.4	108.7	E	34.4096233	194	253	3	rc1
1913	1371	1353	2	401.5	23	9	40.5	146.2	T	34.36765397	194	253	122	rc1
2210	1370	1356	2	343.9	21.8	8.2	40	127.7	A	32.57653061	195	252	99	rc1
2205	1370	1356	2	342.3	21.2	8.4	39.3	117.9	A	32.58706468	194	252	99	rc1
1974	1367	1356	2	357.4	22.2	8.8	39.5	125.2	A	33.1392271	194	254	45	rc1
2019	1364	1353	2	309.8	20	8.2	40	134.1	E	36.33161745	194	253	42	rc1
2159	1363	1356	2	310.9	21.1	8.2	37.2	89.1	A	28.03650094	194	254	140	rc1
1964	1367	1356	2	424.9	22.7	9.3	42.5	163.2	E	36.7071525	194	253	45	rc1
2086	1369	1356	2	425.6	23.8	9.2	39.2	133.5	A	31.46358708	194	254	3	rc1
2005	1365	1353	2	402	23	9	40.7	144.7	A	34.09519321	194	254	96	rc1
2089	1371	1353	2	374.3	22	9.1	41.8	135.2	A	33.32511708	194	252	122	rc1
1908	1364	1353	2	261.7	19.4	7.8	35.9	90.6	A	32.71939328	194	254	42	rc1
2021	1366	1356	2	469.7	24.2	9	42	148.2	E	32.21038905	194	254	63	rc1
2141	1370	1356	2	267.8	20	7.8	38.3	105.3	A	33.8585209	194	252	99	rc1
2121	1371	1356	2	393.2	22.3	9.2	41.1	137.2	A	30.74854325	194	252	117	rc1
1873	1362	1353	2	361.2	21.4	8.4	39.5	148.7	A	37.72196854	194	252	155	rc1
1981	1369	1353	2	419.3	23	9.1	41.2	131.2	A	30.9945665	194	252	10	rc1
2027	1369	1356	2	339.1	21.2	8.6	37.9	110.2	A	32.58426966	194	254	3	rc1
2204	1367	1353	2	321.1	21.6	8.1	38.2	102.6	A	30.31019202	194	253	52	rc1
2144	1366	1356	2	410.2	22.3	9.4	41.1	137.8	A	31.89814815	194	253	63	rc1
2042	1371	1355	2	434.2	23	9.2	43.8	150.4	A	33.01141352	194	252	116	rc1
1920	1367	1353	2	332.9	21	8.3	39	130.2	A	34.36262866	194	253	52	rc1
2193	1367	1353	2	435.4	23	9.2	41.4	138.7	A	32.06195099	194	253	52	rc1
1896	1369	1353	2	310.7	21.4	8.1	36	104	A	33.92041748	194	254	10	rc1
2164	1365	1353	2	269.3	19.8	7.7	35.5	96.1	A	33.28714929	194	254	96	rc1
1912	1364	1353	2	339.4	21.2	8.3	40.1	126.6	A	33.4125099	194	252	42	rc1
1994	1369	1353	2	328.3	21.8	8.3	37.8	107.8	A	33.84615385	194	254	10	rc1
2064	1365	1353	2	377.8	23.4	8.7	39	109.9	E	27.57841907	194	254	96	rc1
1925	1366	1353	2	215.4	18.4	7.2	31.4	66.2	A	31.15294118	194	254	70	rc1
1940	1370	1354	2	466.5	24.3	9.4	43.1	152.9	A	30.98277609	194	253	97	rc1
2137	1367	1356	2	269.6	20	8	34	78.7	A	30.00381243	194	254	45	rc1
2041	1369	1356	2	382.8	22.7	9.1	38.6	134.6	T	32.80526444	194	253	3	rc1
2013	1365	1353	2	527.6	24.7	9.7	43.4	183.3	A	34.57185968	194	254	96	rc1
1880	1371	1353	2	263.9	19.3	7.7	35.9	94.8	E	34.23618635	194	254	122	rc1
2191	1367	1356	2	351.9	22.1	8.5	37.8	129.7	E	34.90312164	194	254	45	rc1
1936	1370	1356	2	292.4	20.5	8.1	35	86.4	A	32.10702341	194	254	99	rc1
1951	1365	1353	2	276.1	19.4	8.1	37.7	84.2	A	28.52303523	194	254	96	rc1
2122	1370	1353	2	378.3	22.3	8.7	42	139.9	A	31.27654818	194	252	106	rc1
1987	1367	1353	2	400.9	22.7	8.9	40.5	143.3	E	34.73097431	194	253	52	rc1
2158	1367	1354	2	245.4	19.3	7.7	34.8	83.1	A	33.69829684	194	254	43	rc1
1998	1367	1356	2	318.6	21.4	8.1	36	110.2	E	32.56501182	194	253	45	rc1
2168	1365	1356	2	402	23	9.1	41.1	157.2	A	36.74614306	194	252	89	rc1
2108	1371	1353	2	386.9	22.6	8.7	40.7	130.2	A	30.84577114	194	252	122	rc1
2010	1364	1353	2	335.1	21.2	8.3	38.1	122.9	A	32.90495315	194	254	42	rc1
2091	1364	1353	2	306.7	20.6	8.3	35.9	79.4	A	24.75834113	194	254	42	rc1
1996	1367	1356	2	299.2	20.7	8	37.1	105	A	32.9153605	194	252	45	rc1
1870	1371	1353	2	463.7	23.3	9.5	43	166.4	E	33.6365474	194	253	122	rc1
1888	1362	1353	2	284.6	20.3	8	35.8	99.1	A	33.13273153	194	254	155	rc1
1945	1369	1353	2	409	23.4	8.7	40.9	144.6	A	33.52654765	194	252	10	rc1
2157	1370	1353	2	271.5	20.1	8	37.3	104.7	A	33.11195446	194	252	106	rc1
2117	1370	1353	2	303.6	20.8	7.9	38.5	119.4	A	35.03521127	194	252	106	rc1
2143	1367	1353	2	362.3	22	8.4	40.1	133.3	A	36.3512408	194	253	52	rc1
2036	1371	1353	2	413.4	22.8	8.8	42.2	150.2	E	35.06887696	194	254	122	rc1
2048	1369	1353	2	294.2	20.7	8.1	37.9	102.2	A	32.15859031	194	254	10	rc1
2173	1367	1356	2	344.4	22.1	8.5	40.6	134.1	E	33.95796404	194	254	45	rc1
2125	1367	1353	2	417.5	22.8	9.1	39.6	132.5	A	33.99179066	194	252	52	rc1
2194	1365	1356	2	448.3	23.2	9.5	41.8	136.2	A	29.84878369	194	253	89	rc1
1905	1367	1356	2	448.6	24	9.6	40.8	148.1	A	32.3857424	194	253	45	rc1
2148	1365	1353	2	429.6	22.8	9.3	41.9	143.3	A	31.71055543	194	252	96	rc1
1982	1367	1356	2	446.7	23.1	9.2	43.8	153.3	A	35.05602561	194	254	45	rc1
1977	1362	1353	2	375.6	21.8	8.7	35.7	106.6	E	31.33450911	194	253	155	rc1
2176	1369	1354	2	336.5	21.3	8.3	39.7	126.2	A	33.70726496	194	252	1	rc1
1916	1370	1356	2	466.2	24	9.4	42.7	149.5	A	32.68473983	194	254	99	rc1
1915	1369	1353	2	399.9	22.6	9	41.8	149.8	E	36.0356026	194	253	10	rc1
2034	1363	1353	2	338.9	21.8	8.4	38.5	111.2	A	30.41575492	194	254	147	rc1
1992	1369	1356	2	460	24.2	9.3	41.9	170.2	A	33.70964547	194	254	3	rc1
1879	1370	1353	2	403.2	23.3	8.8	39.6	159.5	E	38.36901612	194	253	106	rc1
2153	1370	1353	2	178.2	17.8	6.7	28.5	55.3	A	31.47410359	194	254	106	rc1
2014	1367	1353	2	434.7	23.8	9.2	39.2	141.8	E	32.03072058	194	253	52	rc1
2199	1370	1353	2	514.3	24.6	10	41.2	144.1	A	30.33045675	194	254	106	rc1
2206	1367	1353	2	343.7	21.7	8.5	39.7	130.1	A	35.63407286	194	253	52	rc1
1993	1364	1353	2	410.2	22.7	9.1	40.7	142.3	A	34.0756705	194	254	42	rc1
2029	1371	1353	2	420.2	22.8	9.1	41.9	144.6	E	34.4613918	194	253	122	rc1
2054	1369	1355	2	350.1	22.2	8.4	37.5	123.7	E	35.52556002	194	253	2	rc1
2166	1363	1356	2	330.5	20.7	8.3	39.6	89.2	A	27.09599028	194	254	140	rc1
2106	1371	1356	2	542.6	24.4	10.3	45.9	174.7	A	31.47180688	194	252	117	rc1
2102	1366	1353	2	322.2	21.3	8.1	37.8	100.9	A	30.21862833	194	254	70	rc1
1877	1367	1353	2	396.7	22.3	9	41.5	139.1	E	31.77249886	194	253	52	rc1
2163	1371	1353	2	284	20	8	35.9	95.2	A	31.76509843	194	254	122	rc1
1999	1363	1356	2	312.7	20.5	8.3	35.6	106.5	E	32.25317989	194	254	140	rc1
1891	1367	1355	2	519.1	24.6	9.8	44.6	182.2	A	34.38384601	194	252	44	rc1
2115	1362	1356	2	377.5	23.3	8.8	37.6	108.9	E	29.13322632	194	253	148	rc1
1965	1367	1353	2	403	22.6	9	41.1	142.2	E	33.11597578	194	254	52	rc1
2083	1370	1356	2	469.3	24	9.7	40.8	148.7	E	32.87640946	194	253	99	rc1
2139	1365	1353	2	274.7	19.7	7.7	34.3	68.7	A	25.65347274	194	254	96	rc1
2026	1371	1353	2	447.9	24.2	9.1	40.6	132.4	E	30.23521352	194	253	122	rc1
2185	1371	1353	2	239.6	19.1	7.6	34.3	78.8	A	31.63388198	194	254	122	rc1
2146	1371	1356	2	336.7	21.3	8.7	38.2	97.3	A	28.53372434	194	253	117	rc1
1872	1366	1356	2	469.9	24.1	9.8	41.8	149.6	A	31.60785971	194	254	63	rc1
1955	1370	1355	2	430	24	8.9	39.2	116.6	A	28.25296826	194	254	98	rc1
2105	1371	1356	2	501.9	24.3	9.7	44.9	182.3	E	32.11768851	194	254	117	rc1
2015	1366	1356	2	445.8	23.7	9.2	43.3	136.7	A	31.27430794	194	254	63	rc1
2177	1363	1355	2	496.4	24.3	9.4	44.6	166.7	A	32.68627451	194	252	139	rc1
2068	1370	1356	2	448.1	23.2	9.3	40.5	153.3	A	34.72253681	194	254	99	rc1
1971	1367	1356	2	402.2	22.3	9.1	40.7	140.2	T	34.06219631	194	253	45	rc1
1929	1366	1356	2	443.1	23.4	9.3	39.6	137.4	A	30.65595716	194	254	63	rc1
2120	1367	1353	2	402.3	23.5	9	40.6	152.7	E	36.4874552	194	253	52	rc1
1914	1369	1355	2	507.2	24.6	10	43.5	175.2	E	32.13499633	194	254	2	rc1
1885	1362	1353	2	428.9	23	9.2	40.7	146.1	E	34.70308789	194	253	155	rc1
2025	1367	1356	2	447.7	23	9.4	41.4	168.2	A	33.39289259	194	252	45	rc1
2065	1367	1353	2	443.4	23.3	9.3	42.8	166.8	A	35.4441139	194	254	52	rc1
2169	1367	1353	2	420.1	23.2	9.1	41.7	151.2	E	34.30127042	194	254	52	rc1
2127	1370	1356	2	315.2	21.4	8.1	38.8	118.9	E	35.68427371	194	253	99	rc1
1871	1369	1353	2	383.8	23	8.8	42.5	134.2	A	32.45465538	194	252	10	rc1
1890	1364	1353	2	366.5	21.6	8.7	38.6	133.2	A	34.01430031	194	254	42	rc1
2050	1362	1353	2	429.7	23.9	9.1	40.2	142.7	E	32.38030406	194	254	155	rc1
2006	1370	1356	2	367.7	22.3	8.7	39.4	127.3	E	34.21123354	194	253	99	rc1
2134	1365	1353	2	429.7	24	9.1	41	135.2	A	32.40651965	194	254	96	rc1
1889	1366	1356	2	409.2	22.8	9.2	38.1	132.9	E	33.24162081	194	253	63	rc1
2037	1365	1353	2	304.5	21.6	8	36.2	106	E	33.60811668	194	253	96	rc1
2156	1365	1353	2	388.4	22	9	40.3	120.6	T	30.72611465	194	253	96	rc1
2066	1371	1356	2	435.7	22.3	9.6	42.9	148.3	A	33.36332958	194	252	117	rc1
2111	1370	1353	2	407.1	22.3	9.3	40.2	140.2	A	32.94947121	194	254	106	rc1
2104	1364	1353	2	239.9	19.3	7.4	29.9	55.3	A	27.12113781	194	254	42	rc1
2107	1365	1353	2	346.7	22.3	8.3	37.4	119.5	A	33.07500692	194	254	96	rc1
2188	1370	1356	2	507.8	24	9.7	42.9	150.2	A	29.62524655	194	254	99	rc1
2018	1367	1356	2	381.2	21	9	38.6	106.9	A	28.46870839	194	254	45	rc1
1935	1369	1353	2	306.5	20.7	8.2	37.5	131.3	E	38.64037669	194	254	10	rc1
1881	1370	1356	2	389.9	22.7	8.8	39.7	137.2	A	34.70781685	194	253	99	rc1
2119	1370	1353	2	476.1	24	9.6	43.2	157.7	E	34.61369622	194	253	106	rc1
1928	1362	1356	2	514.7	24.7	8.3	41.8	154.2	A	29.45558739	194	254	148	rc1
2017	1367	1353	2	386.1	22.4	8.7	40.2	114.2	A	27.63794773	194	254	52	rc1
2051	1369	1353	2	411.6	23	9.4	42	145.4	E	32.68150146	194	253	10	rc1
1990	1371	1353	2	227	18.2	7.3	34.3	73.7	A	31.17597293	194	254	122	rc1
1991	1363	1356	2	348.7	20.4	8.8	39.7	105.2	A	28.84562654	194	254	140	rc1
1899	1363	1356	2	239	20	7.5	28.8	43.5	A	20.12956964	194	254	140	rc1
2023	1367	1356	2	419.8	23.2	9.1	41	154.9	A	33.86532575	194	254	45	rc1
1959	1371	1355	2	564.5	25.6	10.2	44.2	182.8	A	31.50094779	194	254	116	rc1
2072	1369	1356	2	321.2	22	8.1	38.5	110.2	A	31.90503764	194	253	3	rc1
1907	1367	1353	2	289.8	21	7.8	34.5	70.1	A	27.19162141	194	254	52	rc1
2138	1369	1356	2	265.2	19.4	7.8	35.8	92.2	A	34.04726736	194	254	3	rc1
1926	1367	1356	2	341.3	21.6	8.4	37.6	125.3	E	36.03681334	194	253	45	rc1
1972	1364	1356	2	425.9	22.4	9.5	41.8	150.8	E	33.31860362	194	253	35	rc1
2061	1367	1353	2	277.8	19	8	36.1	81	A	29.61608775	194	254	52	rc1
1963	1369	1353	2	311.3	21.4	8.1	39.4	108.7	A	32.36082167	194	252	10	rc1
1943	1370	1356	2	286.5	21.3	8	34.4	85.7	A	30.72785945	194	254	99	rc1
2203	1366	1353	2	350.8	21.6	8.3	39.4	112.3	E	30.54951034	194	253	70	rc1
1950	1367	1353	2	301.3	20.7	8	36	100.2	E	34.4448264	194	254	52	rc1
1874	1371	1354	2	389.8	22.2	9.1	39.8	133.3	A	33.06871744	194	254	115	rc1
2046	1370	1354	2	376.3	22.4	8.6	40.5	131.8	E	34.21599169	194	253	97	rc1
1988	1369	1353	2	280.6	20.3	7.8	36.7	92.4	A	31.88405797	194	254	10	rc1
1904	1367	1353	2	383.8	22.3	8.7	41.6	137.8	A	34.97461929	194	252	52	rc1
1948	1371	1356	2	459.8	23.8	9.8	43.1	146.7	A	32.26303057	194	254	117	rc1
2003	1367	1356	2	274.4	20.3	8.7	36.3	95.1	E	32.00942444	194	254	45	rc1
2160	1366	1353	2	446.1	24.2	9.6	39.6	137.6	A	30.98401261	194	254	70	rc1
1978	1370	1356	2	389.6	22.6	9	39.1	120.2	E	31.4906995	194	254	99	rc1
1882	1367	1356	2	339.7	21.8	8.5	38.1	122.6	E	33.92363033	194	253	45	rc1
2126	1367	1353	2	353.3	21.4	8.7	37.5	118.2	A	32.81510272	194	253	52	rc1
1952	1371	1354	2	347.3	21.8	8.2	39.5	117.2	A	30.81777544	194	252	115	rc1
1957	1370	1353	2	407.3	22.8	9.1	41.4	149.3	E	34.43265683	194	253	106	rc1
2058	1370	1355	2	499.7	24.6	9.6	43.7	174.1	E	34.38672724	194	253	98	rc1
2056	1369	1353	2	315.4	21	8.3	37.1	138.7	A	40.00576868	194	253	10	rc1
2180	1367	1353	2	400.5	22.8	8.7	39.8	139.1	T	33.99315738	194	253	52	rc1
2052	1362	1353	2	420.2	23.2	9.1	41.4	135.2	A	30.09795191	194	254	155	rc1
2033	1362	1353	2	362.4	23	8.6	37.1	108.3	A	28.43265949	194	254	155	rc1
2057	1369	1356	2	349.3	21.3	8.7	37.2	111.3	E	31.95521102	194	253	3	rc1
1976	1365	1353	2	358.8	22	8.7	39.8	118.5	A	29.83383686	194	252	96	rc1
3870	1369	1360	3	232.4	19.5	7.2	36.4	76.9	E	32.04166667	205	260	9	rc1
3869	1363	1359	3	347.5	22.1	8.3	39.1	144.7	E	45.24702939	205	256	142	rc1
3825	1371	1352	3	306.2	20.7	7.9	40.1	125.9	E	35.65562164	205	256	120	rc1
3857	1366	1361	3	348.4	22.3	8.4	38.7	141.3	E	38.23051948	205	256	67	rc1
3838	1365	1360	3	217.4	19	6.8	33	63	A	31.62650602	205	259	95	rc1
3882	1364	1360	3	383	22.8	8.6	38.9	126.7	E	31.09202454	205	258	41	rc1
3837	1365	1352	3	279.8	20.6	7.1	36.3	101.5	E	32.59473346	205	256	94	rc1
3873	1370	1361	3	301.5	21.4	7.9	37.1	96.8	A	32.66959163	205	259	103	rc1
3821	1367	1361	3	351.7	22	8.4	37.4	116.8	A	31.22994652	205	257	49	rc1
3819	1365	1352	3	357.8	21.7	8.7	38.6	119.3	E	30.2484787	205	257	94	rc1
4045	1370	1352	3	190.7	17.6	6.7	31.1	50.6	E	27.26293103	205	260	104	rc1
4044	1369	1360	3	225	17.5	7.3	36.7	77.9	A	29.55235205	205	259	9	rc1
3818	1370	1361	3	399.8	22.3	9.2	41.4	114.4	A	28.76540106	205	259	103	rc1
3834	1371	1360	3	368.7	22.3	8.7	39.7	151.4	E	36.49951784	205	256	121	rc1
4047	1364	1352	3	328.7	20.4	8.6	38.2	86.6	A	26.32218845	205	259	40	rc1
3883	1364	1361	3	330.7	21	8.4	39.5	112.5	E	32.19805381	205	260	39	rc1
3854	1371	1360	3	324.5	21.7	7.8	36	106.5	A	33.11567164	205	259	121	rc1
3884	1370	1361	3	380.4	22.4	8.5	39.6	121.5	A	30.74392713	205	259	103	rc1
3878	1364	1359	3	269.6	19	8.7	38.7	80.1	A	28.31389183	205	259	37	rc1
3816	1363	1361	3	310.1	21	8.2	39.3	110.2	A	32.52656434	205	257	144	rc1
3836	1367	1360	3	443	23.8	9.1	42.7	192.7	A	37.43201243	205	257	51	rc1
3877	1370	1360	3	314.8	21.4	8.1	39.2	118.3	E	32.36662107	205	256	105	rc1
3851	1363	1361	3	350.2	21.3	8.4	41.2	131.9	E	34.39374185	205	258	144	rc1
3830	1367	1361	3	457.2	23.6	9.4	43.1	174.8	E	35.00901262	205	257	49	rc1
3855	1365	1361	3	391.9	22.7	8.8	41.4	146.9	E	33.84792627	205	258	93	rc1
3831	1367	1361	3	329	21	8.6	38.6	120	E	34.86345148	205	258	49	rc1
3826	1366	1361	3	308.9	21.1	8.2	36	68.7	A	27.79126214	205	259	67	rc1
3817	1367	1361	3	349.7	21.4	8.4	40.1	119.1	E	32.44347589	205	260	49	rc1
3860	1370	1361	3	488.1	24.4	9.3	42.8	166.9	A	34.33449907	205	258	103	rc1
4043	1366	1358	3	327.4	20.7	8.6	NA	115.5	A	NA	205	260	64	rc1
3865	1376	1349	3	366.3	22.2	8.7	40.6	119.5	E	32.64135482	205	260	57	rc2
3713	1372	1349	3	373.1	22.1	8.9	43.1	159	E	36.32625086	204	256	83	rc2
3668	1378	1348	3	345.7	21.2	8.5	40.5	130.2	E	34.3989432	204	256	34	rc2
4050	1373	1349	3	218.6	19	7.3	29.7	41.1	E	21.74603175	205	260	75	rc2
3724	1374	1346	3	408.3	22.8	8.8	42.5	164.6	E	36.27947983	204	257	125	rc2
3689	1373	1346	3	381.8	22.2	8.6	41.5	133	A	33.49282297	204	259	73	rc2
3927	1375	1350	3	386	22.3	8.9	38.4	129	E	32.77439024	205	259	12	rc2
4051	1373	1350	3	185.6	15.2	7.1	33.2	55.9	E	29.28234678	205	260	72	rc2
3722	1379	1348	3	334.5	22	8.3	37.7	127.6	A	34.77786863	204	257	114	rc2
3716	1374	1348	3	337.3	22.1	8.2	39.3	103.7	E	32.64085615	204	260	130	rc2
3662	1374	1349	3	315.5	21.4	8	37	127.7	E	36.09383833	204	256	127	rc2
3804	1373	1349	3	220.2	18.8	6.8	35.3	73.9	E	33.99264029	204	260	75	rc2
3670	1377	1350	3	319.7	21.2	8.1	39.8	109.3	A	32.71475606	204	259	132	rc2
3659	1374	1346	3	385.7	22.8	8.7	39.8	138.2	E	34.55	204	259	125	rc2
4042	1375	1349	3	204.1	17.1	7	32.5	55.5	E	27.75	205	260	15	rc2
3637	1381	1348	3	398.5	23	8.7	39.9	172	E	37.96909492	204	256	26	rc2
3887	1377	1346	3	354.6	22.8	8.4	37.6	112	E	31.13705866	205	258	133	rc2
3909	1372	1350	3	299.5	21.2	7.7	37.8	122	E	33.42465753	205	257	80	rc2
3889	1379	1346	3	440.9	22.8	9.4	42	150	E	33.65492484	205	258	109	rc2
3893	1376	1348	3	359.7	22.3	8.3	40.3	123.4	E	30.98167211	205	256	60	rc2
3896	1381	1349	3	228.7	18.5	7.5	36	73.9	E	30.6384743	205	260	23	rc2
2888	1373	1350	3	339.5	22.2	8.2	38.8	125.1	E	34.39648062	203	258	72	rc2
3899	1376	1348	3	406.5	22.8	8.7	44.2	150	E	33.51955307	205	258	60	rc2
3921	1376	1349	3	385.3	22.8	8.7	38.2	121.8	E	30.63380282	205	259	57	rc2
2712	1377	1349	3	458.8	23.8	9.5	42.7	159	A	31.96622437	203	257	135	rc2
3007	1373	1349	3	199.4	17.2	7.4	33.6	64.3	E	30.30160226	203	260	75	rc2
3910	1376	1350	3	320.3	21.8	8.1	36.8	82.6	A	26.55948553	205	259	54	rc2
3158	1381	1346	3	272.9	20	7.7	37.1	91.5	E	31.21801433	203	260	21	rc2
3905	1372	1350	3	238.2	20	7.3	35.7	80.5	A	33.07313065	205	259	80	rc2
3906	1375	1349	3	479.3	24.3	9.3	42.5	157.4	E	31.73387097	205	256	15	rc2
3925	1375	1349	3	341.2	21.8	8.3	36.7	120.5	A	33.4257975	205	257	15	rc2
3903	1376	1348	3	403.2	22.6	8.7	42	148.5	E	34.8019686	205	258	60	rc2
3917	1376	1346	3	461.8	23.8	9.1	43	161.1	E	34.92304357	205	259	55	rc2
3914	1377	1348	3	462.9	24.6	9.2	41.4	167.8	E	33.8989899	205	256	138	rc2
3112	1373	1346	3	361.5	21.7	8.6	39.9	121.8	A	32.48866364	203	259	73	rc2
3957	1373	1349	3	418.8	23.5	8.8	41.7	157.5	E	35.84433318	205	258	75	rc2
2797	1381	1348	3	466	24.3	9.1	44.8	165.2	E	29.19759632	203	256	26	rc2
2719	1381	1346	3	341.8	22.1	8.3	38.4	123.2	E	34.11797286	203	259	21	rc2
2844	1373	1350	3	379.5	22.6	8.7	40.8	140.6	A	34.56243854	203	257	72	rc2
2811	1375	1350	3	334.1	21.6	8.2	39.1	123.1	E	35.61921296	203	260	12	rc2
3907	1372	1349	3	456.9	23.3	9.7	43.8	157.8	A	32.36259229	205	257	83	rc2
2720	1381	1349	3	420.5	23.3	9	39.6	149.9	E	33.31111111	203	257	23	rc2
3956	1372	1348	3	240.5	18.3	7.1	34.9	70.9	E	29.2371134	205	260	86	rc2
3918	1375	1350	3	363.2	22.1	8.5	40.1	140.2	E	31.61217587	205	256	12	rc2
2954	1381	1349	3	261.8	20	7.5	32.1	41	E	18.99907322	203	260	23	rc2
3912	1381	1349	3	308	21.3	8.1	38.9	115.8	E	33.38137792	205	256	23	rc2
3915	1372	1349	3	416.3	23.1	9	40.3	149.9	E	35.4289766	205	256	83	rc2
3911	1373	1349	3	416.9	22.6	9.2	41	159.8	E	34.69387755	205	256	75	rc2
2302	1373	1345	2	267.3	20.3	7.3	34.4	85.2	A	33.39866719	195	254	76	rc2
2908	1376	1346	3	349.5	22.1	8.2	38.3	128.7	E	34.96332518	203	259	55	rc2
2284	1372	1345	2	281.9	20	7.8	37	113.1	E	33.31369661	195	253	84	rc2
2288	1381	1343	2	433.5	24	8.9	41.7	146.3	A	32.20338983	195	254	19	rc2
2287	1378	1345	2	459.8	23.3	9.6	42.8	150.8	A	31.71398528	195	253	32	rc2
2296	1372	1343	2	323.3	21.5	8.3	36.8	112.2	E	32.99029697	195	254	79	rc2
2322	1377	1345	2	509.7	25.2	9.8	42.6	157.8	A	30.17785427	195	254	136	rc2
2739	1376	1348	3	285.2	20.4	7.8	37.9	97.2	E	30.46067064	203	258	60	rc2
3119	1377	1348	3	341.3	21.6	8.2	39.1	127.7	E	35.02468459	203	256	138	rc2
3900	1375	1350	3	339.9	22.7	8.2	38.1	111	E	32.16458997	205	258	12	rc2
2279	1372	1345	2	356.7	21.4	8.7	38.7	123.2	E	33.36944745	195	253	84	rc2
2240	1374	1345	2	481.6	24	9.5	42	154.7	E	32.50682917	195	254	128	rc2
2326	1376	1345	2	389.7	23	8.7	41.7	165.2	E	36.28376894	195	253	58	rc2
2281	1375	1345	2	334.5	22.2	8.1	35.7	104	E	31.3064419	195	253	16	rc2
3890	1372	1348	3	380.5	22.2	8.7	39.7	132	A	32.15590743	205	257	86	rc2
2314	1377	1343	2	401.7	23.6	8.8	39.5	140.2	A	35.20843797	195	254	131	rc2
2244	1377	1345	2	245.3	19	7.4	35.4	98.5	A	34.74426808	195	254	136	rc2
2304	1373	1343	2	367.1	23.2	8.2	38.2	116.3	A	31.87174568	195	254	71	rc2
2333	1372	1343	2	312.2	21.1	8.1	39.3	112.8	A	31.95467422	195	252	79	rc2
2300	1379	1343	2	327.6	22.2	8.1	37.8	109.9	A	30.87946052	195	254	107	rc2
2229	1377	1343	2	376.4	22.2	8.8	38.7	118.7	A	32.36978457	195	253	131	rc2
2250	1376	1345	2	331.1	21	8.3	40.2	123.5	A	33.30636462	195	252	58	rc2
2313	1374	1343	2	389.3	22.8	8.3	40.9	137.2	A	35.26085839	195	252	123	rc2
2231	1378	1343	2	378.8	22.7	8.7	40.7	144.2	A	32.91485962	195	252	27	rc2
2956	1373	1346	3	249.6	19.3	7.6	36.4	84.3	E	31.73945783	203	258	73	rc2
2294	1374	1343	2	459.4	24.3	9	41.6	151.5	A	32.30277186	195	253	123	rc2
2251	1372	1343	2	300.2	21.3	8	36.5	91.9	E	30.67423231	195	254	79	rc2
2247	1377	1343	2	467.3	24.1	9.3	43.7	146.6	A	24.92773338	195	252	131	rc2
2257	1372	1345	2	265.1	19.5	7.7	35.5	93.9	A	33.12169312	195	254	84	rc2
2246	1374	1345	2	398.2	22.3	9.1	39.7	133.3	A	33.17570931	195	254	128	rc2
2320	1376	1343	2	292.7	21.1	7.7	36	92.9	E	31.21639785	195	254	53	rc2
2308	1372	1343	2	382.5	22.4	8.7	38.9	128.2	E	31.99401048	195	254	79	rc2
2948	1378	1346	3	316.5	20	8.3	37	91.2	E	30.15873016	203	260	29	rc2
2223	1379	1345	2	310.9	20.5	8.2	36.1	105.1	E	33.09193955	195	254	112	rc2
2298	1372	1343	2	496.4	24.1	9.7	45.1	176.7	E	33.90253262	195	253	79	rc2
2238	1379	1345	2	409.6	22.2	9.4	40.4	151.1	E	35.27901004	195	253	112	rc2
2277	1376	1343	2	455.3	24.4	9.1	41.2	146.6	A	30.28299938	195	253	53	rc2
3108	1372	1350	3	340.6	21.5	8.6	41	99.7	E	29.77008062	203	260	80	rc2
2249	1375	1343	2	331.9	21.3	8.4	38	114.8	E	33.35270192	195	253	11	rc2
3110	1381	1349	3	348.5	22.7	8.3	39.4	134.9	E	33.09617272	203	257	23	rc2
3892	1378	1349	3	321.9	21.3	8.2	37.7	113.5	E	34.49848024	205	258	31	rc2
2254	1381	1343	2	386.9	23	8.9	40.7	136.4	E	33.23586745	195	253	19	rc2
2233	1374	1343	2	310	21.1	8.2	38.5	112	A	33.126294	195	252	123	rc2
3901	1376	1350	3	393.2	21.3	8.7	42.1	149.1	E	36.04932302	205	259	54	rc2
2293	1374	1343	2	421.8	24	9.1	40.7	123.3	A	27.68298159	195	252	123	rc2
3908	1375	1350	3	346.5	21.6	8.3	38.9	125.4	E	35.13589241	205	258	12	rc2
2225	1377	1343	2	228.9	19.1	7.3	32.8	84.3	A	34.22655298	195	254	131	rc2
2310	1374	1345	2	393.1	22.4	8.9	42.2	153.1	A	34.8826612	195	254	128	rc2
3919	1373	1350	3	442.8	23.2	9.3	42.7	150.6	E	32.73913043	205	257	72	rc2
3922	1374	1350	3	350.6	22.1	8.3	39.7	126.2	E	34.74669604	205	258	124	rc2
2224	1375	1343	2	341	22.3	8.2	40	163.3	T	35.56184669	195	253	11	rc2
3891	1372	1346	3	360.9	21.6	8.8	39	128.8	E	34.91461101	205	259	81	rc2
2213	1375	1343	2	376.6	22.3	8.9	39.5	121.5	A	33.30592105	195	254	11	rc2
2315	1376	1343	2	408	23.1	9.1	41.4	127.2	A	29.13421896	195	252	53	rc2
2212	1378	1345	2	328	21	8.2	39.3	121	E	34.10372041	195	253	32	rc2
2317	1373	1343	2	394.2	23.2	8.7	40.2	129.2	E	33.1963001	195	253	71	rc2
2488	1381	1343	2	345.8	22.6	8.3	37.6	124.3	E	32.83148442	195	253	19	rc2
2447	1375	1343	2	393.4	23.3	8.7	40.1	135	A	32.4597259	195	253	11	rc2
2472	1374	1345	2	343.4	22	8.2	41.6	160	E	37.391914	195	253	128	rc2
2508	1375	1343	2	294.7	20.4	7.8	39.2	125.1	E	34.92462312	195	253	11	rc2
3200	1378	1349	3	273.3	19.2	7.8	37	92.7	E	34.23190547	203	260	31	rc2
2485	1381	1343	2	381.7	23.2	8.7	36.5	112.6	A	29.85153765	195	254	19	rc2
2446	1377	1343	2	370.8	23.1	8.4	38.5	113.7	A	29.75660822	195	254	131	rc2
2401	1372	1343	2	390.3	22.3	8.7	41.5	130.2	A	32.04528673	195	254	79	rc2
2405	1373	1343	2	430.8	23.4	9.1	41.3	158.9	E	35.17821563	195	253	71	rc2
2511	1372	1345	2	346.8	22.1	8.4	41.1	152	E	33.09383845	195	253	84	rc2
2445	1373	1343	2	338.1	21.7	8.3	38.7	129.4	E	35.96442468	195	254	71	rc2
2428	1379	1345	2	302.1	21	8.2	39.6	125.2	A	32.73202614	195	252	112	rc2
2425	1378	1345	2	319.9	20.3	8.1	43.6	144.6	A	32.23361569	195	252	32	rc2
2470	1373	1343	2	294.7	21	7.8	38	128.9	A	33.93891522	195	253	71	rc2
2422	1376	1343	2	414.2	23.3	9.1	40.4	127.6	A	31.06134372	195	254	53	rc2
2402	1372	1345	2	446.3	24.1	9.3	42.3	158.8	E	32.55432554	195	254	84	rc2
2497	1373	1345	2	386.7	22.8	8.7	39.4	131.5	A	33.05681247	195	254	76	rc2
2435	1372	1345	2	393.3	22.2	9	40.2	141.9	A	31.32450331	195	252	84	rc2
2513	1377	1345	2	345.1	21.3	8.3	38.2	119.2	A	32.3649199	195	254	136	rc2
3498	1376	1348	3	423.5	23.4	8.9	42.6	128.8	E	29.7322253	204	256	60	rc2
3353	1376	1346	3	423.4	23	9.1	40.3	147.7	E	33.85285354	204	257	55	rc2
3562	1381	1346	3	355.8	22.3	8.3	39	134.4	E	34.75562452	204	258	21	rc2
2400	1379	1343	2	237.2	19.3	7.2	35.2	83.7	A	32.9009434	195	254	107	rc2
2467	1381	1343	2	461.2	24	9.4	41.2	141.6	A	31.72753753	195	253	19	rc2
2490	1372	1343	2	393.2	22.3	9.1	41.1	122.3	A	29.88758553	195	254	79	rc2
2352	1373	1345	2	263.3	20	7.8	35.2	97.3	E	34.44247788	195	253	76	rc2
3249	1378	1346	3	299.4	20	8.2	38.5	106.2	E	33.45935728	204	258	29	rc2
2495	1376	1343	2	280.8	20.4	8	38.4	110.1	E	34.07613742	195	253	53	rc2
3537	1372	1348	3	422.5	23.1	9.2	41.7	150.6	E	31.16076971	204	257	86	rc2
2486	1372	1345	2	502.7	24.3	9.7	44.1	173.2	A	32.31946259	195	252	84	rc2
2374	1376	1343	2	336.6	21.8	8.5	38	126.6	T	33.20220299	195	253	53	rc2
2429	1374	1345	2	424	23.5	8.8	43.2	165.3	E	35.60198148	195	253	128	rc2
2414	1381	1343	2	401	22.7	9	40.9	143.9	A	33.27937095	195	254	19	rc2
2342	1376	1345	2	389.9	23.1	8.7	38.8	127.8	E	32.01402806	195	253	58	rc2
2350	1379	1345	2	405.9	23.2	9	40.9	156.1	A	35.77813431	195	254	112	rc2
2367	1379	1343	2	357.1	22	8.6	39.8	126.9	A	33.35962145	195	254	107	rc2
2449	1374	1343	2	366.5	22.2	8.5	40.8	142.8	A	35.41666667	195	254	123	rc2
2436	1377	1343	2	376	22.3	8.7	39.4	133.3	A	33.04412494	195	252	131	rc2
3341	1378	1349	3	355.7	21.5	8.7	39.8	120.6	E	32.37583893	204	259	31	rc2
2471	1372	1345	2	440.9	23.4	9.2	41.7	148.3	A	33.59764386	195	254	84	rc2
2478	1372	1343	2	404	22.6	9	40.8	136.8	T	30.89430894	195	253	79	rc2
2344	1375	1343	2	317.9	21.1	8	37.7	100.4	E	31.2870053	195	253	11	rc2
2394	1375	1345	2	272	20.6	7.7	35.3	103.3	E	35.71922545	195	253	16	rc2
2417	1381	1345	2	313.5	20.4	8.2	37.5	90.5	A	28.79414572	195	252	24	rc2
2457	1376	1343	2	409	23.7	8.8	39.9	131.2	E	30.35631652	195	253	53	rc2
3283	1381	1349	3	376.6	22.2	8.8	38.8	128	E	33.53418915	204	258	23	rc2
2430	1374	1345	2	480.6	24.7	9.3	43.8	183.3	A	33.8879645	195	254	128	rc2
2455	1378	1343	2	371.5	23	8.5	39.1	127.7	E	33.60526316	195	253	27	rc2
2469	1379	1343	2	304.9	21.2	8.2	36.4	113.3	E	34.01380967	195	253	107	rc2
2424	1373	1345	2	333.5	21.4	8.3	38.6	129.2	E	33.41091285	195	253	76	rc2
2476	1374	1345	2	487.9	24.7	9.4	42	164.4	E	34.75687104	195	253	128	rc2
2437	1381	1343	2	328.2	21.8	8.2	37.1	105.6	E	32.2147651	195	253	19	rc2
2443	1372	1343	2	476.1	24.3	9.4	41.1	162.2	E	32.85395989	195	253	79	rc2
3226	1375	1346	3	431.8	23.3	9	44.4	172.2	E	35.14285714	203	257	13	rc2
2423	1375	1343	2	409.9	22.8	9.1	41.9	125.3	A	30.00478927	195	254	11	rc2
2480	1372	1345	2	383.8	22.7	9	38.4	111.4	E	34.82338231	195	253	84	rc2
2456	1377	1345	2	363.9	22.7	8.5	43.7	155.5	A	33.21230243	195	252	136	rc2
2498	1373	1345	2	311.7	20.5	8.2	39.1	132.1	A	34.09912235	195	254	76	rc2
2454	1377	1343	2	323.4	21.7	8.3	39.2	121.2	A	30.80833757	195	254	131	rc2
3166	1379	1346	3	384.8	22.3	9	41.5	147.8	E	32.7643538	203	256	109	rc2
2419	1374	1343	2	402.2	22.3	9	39.5	129.7	E	32.27974116	195	253	123	rc2
2444	1376	1343	2	372.4	23.3	8.5	41.6	146.9	E	34.03614458	195	254	53	rc2
2450	1377	1345	2	363.9	22.2	8.4	40	141.2	E	35.35302954	195	254	136	rc2
3238	1376	1350	3	480.1	25	9.4	42	151.7	A	31.44693201	204	257	54	rc2
2458	1378	1343	2	409.1	23	9	43.4	174.3	E	35.74651354	195	253	27	rc2
2366	1374	1345	2	418.5	23.8	9	43.2	149.6	A	32.304038	195	252	128	rc2
3618	1381	1350	3	270.5	20.2	8	37.4	84	E	31.13417346	204	260	20	rc2
4002	1374	1349	3	279.3	21	7.5	38.8	92.6	E	31.71232877	205	260	127	rc2
2362	1378	1345	2	464.5	23.3	9.5	42	161.6	A	33.87840671	195	253	32	rc2
2487	1377	1345	2	393.7	22	9	43	156.4	E	35.30474041	195	253	136	rc2
2347	1372	1345	2	437.3	23.3	9.4	42.6	147.5	A	32.5607064	195	254	84	rc2
2466	1375	1343	2	399.1	22.8	9.1	41.9	153	E	35.29411765	195	254	11	rc2
3182	1376	1348	3	346.3	22.3	8.3	38	116.7	E	30.33532623	203	259	60	rc2
2516	1373	1343	2	416.7	24	9	38.3	128.4	A	30.57870922	195	254	71	rc2
2459	1375	1345	2	299.8	21.2	8	39.8	133.6	A	34.81886891	195	253	16	rc2
3553	1376	1349	3	357.8	23	8.3	38.5	124.4	E	34.32671082	204	258	57	rc2
3170	1374	1346	3	401.5	23	8.9	44.8	149	A	31.87847668	203	259	125	rc2
3352	1378	1348	3	317.9	21	8.2	40.6	119.7	E	34.27835052	204	258	34	rc2
3984	1378	1349	3	274.6	18.6	8	37.8	94	E	32.35800344	205	260	31	rc2
3210	1372	1349	3	465.3	24.3	9.4	42	152.3	E	29.43563974	203	257	83	rc2
3400	1376	1350	3	432	22.8	9.2	42.4	152.6	E	34.95190105	204	258	54	rc2
3544	1377	1350	3	385.8	23	8.9	40.8	149.3	E	34.62430427	204	256	132	rc2
3976	1375	1348	3	399.9	22.3	8.7	43.5	142	E	33.08480895	205	258	18	rc2
3429	1372	1350	3	342.2	21.7	8.4	37.7	116.4	E	34.04504241	204	258	80	rc2
1853	1377	1342	1	259.2	15	8.2	37.7	84.2	A	27.3554256	140	250	134	rc2
1850	1372	1343	1	471	24.8	9.4	48.7	171.1	A	33.45717638	140	250	79	rc2
1818	1381	1341	1	714.1	25.8	11.5	49.7	248.6	A	31.50025342	140	250	25	rc2
1858	1375	1342	1	525.6	20	10.4	46.4	177.2	A	30.6362379	140	250	14	rc2
1819	1375	1341	1	749.5	27	11	45.4	261.2	E	37.1286425	140	251	17	rc2
1769	1376	1342	1	551.6	24.3	10.2	44.9	199.6	A	34.23083519	140	251	56	rc2
1768	1374	1341	1	610.5	25.1	10.4	51.8	277.2	T	36.91570116	140	249	129	rc2
1834	1372	1343	1	583.3	25.3	10.2	47.3	241.8	T	35.21188292	140	249	79	rc2
1779	1372	1342	1	656.9	25.6	10.8	42.9	245.4	A	34.00304836	140	250	82	rc2
1805	1381	1343	1	531.9	24.6	9.8	47	194.2	T	32.37745915	140	249	19	rc2
1773	1381	1341	1	719.4	27.3	11	47.3	219.5	A	30.48611111	140	250	25	rc2
1794	1372	1343	1	458.7	24	9.4	42.8	165.9	A	31.34920635	140	250	79	rc2
1854	1378	1342	1	660.1	24.4	10.8	47.5	218.6	A	31.50309843	140	251	30	rc2
1830	1381	1341	1	730.6	26	11.4	50.3	238.9	A	31.0219452	140	250	25	rc2
1831	1377	1342	1	600.5	25.5	10.3	48.6	211.7	T	32.09520922	140	249	134	rc2
1837	1374	1342	1	602.8	25.8	9.9	46.2	202.2	A	32.83000487	140	250	126	rc2
1820	1372	1342	1	711	25	11.1	53.4	265.5	T	34.9112426	140	249	82	rc2
1796	1376	1341	1	680.9	26.1	10.8	51.6	290.3	E	35.18787879	140	251	59	rc2
1851	1379	1343	1	695.6	25.8	12	45.2	231.3	A	32.01384083	140	251	107	rc2
1791	1377	1343	1	536.9	25.2	9.7	46	179.2	A	31.67756762	140	250	131	rc2
1785	1373	1342	1	538.2	24	9.8	43.7	178.9	E	34.63027487	140	251	74	rc2
1786	1372	1341	1	639.6	24.6	10.5	53.6	318.8	T	38.74574623	140	249	85	rc2
1781	1372	1343	1	772.5	28	11.2	47.2	294.7	A	35.66501271	140	251	79	rc2
1852	1376	1342	1	440.2	19.2	9.5	43.2	139.2	T	28.34453268	140	249	56	rc2
1801	1376	1342	1	679.2	25.8	10.7	48.4	239.1	A	34.25501433	140	251	56	rc2
1857	1375	1343	1	588.2	23.8	10.7	48.3	183.3	A	27.83176435	140	251	11	rc2
1860	1372	1341	1	331.4	20.5	8	37.5	94.1	A	27.54683841	140	250	85	rc2
1790	1376	1343	1	596.2	26.4	10.1	45.6	214.9	T	32.75914634	140	249	53	rc2
1828	1376	1343	1	557.5	26.2	10.1	47.1	262.7	T	37.73340994	140	249	53	rc2
1843	1378	1341	1	654.5	25.4	10.7	47.8	223.1	A	31.33426966	140	250	33	rc2
1632	1373	1342	1	714.8	26.7	10.7	47.8	282.5	A	33.93801057	140	250	74	rc2
1418	1378	1342	1	706.3	26.8	10.9	47.9	259.1	T	34.10556799	139	249	30	rc2
1402	1381	1341	1	655.1	24.4	10.8	50.4	243.1	T	34.20571268	139	249	25	rc2
1614	1372	1343	1	447.2	22.7	9.2	39.9	130.2	A	31.02215868	140	250	79	rc2
1676	1375	1343	1	544.9	25.3	9.8	46.7	205.2	A	32.8162482	140	250	11	rc2
1541	1376	1342	1	557.4	19.8	10.7	53	205.3	T	29.90531682	139	249	56	rc2
1499	1379	1343	1	540.7	21.4	11.1	50.7	194.7	T	31.57126642	139	249	107	rc2
1722	1374	1341	1	663.5	25.8	10.7	48.7	262.9	A	33.85269122	140	251	129	rc2
1637	1381	1342	1	657.4	26.8	10.4	44.9	223.2	A	33.58411074	140	250	22	rc2
1414	1374	1342	1	667.1	24	11.7	50.3	225.2	A	32.0843425	139	250	126	rc2
1633	1377	1343	1	412.5	23	8.9	40.2	143.1	A	32.96475466	140	250	131	rc2
1573	1376	1343	1	576.7	25.8	10	45.2	224.2	E	36.9175037	140	251	53	rc2
1702	1377	1341	1	665.1	25.4	11	50.8	261.1	T	37.1355426	140	249	137	rc2
1466	1373	1343	1	565.3	25.2	9.8	47	229.5	T	35.35664767	139	249	71	rc2
1469	1375	1342	1	551.7	23	10	47	185.1	T	32.16333623	139	249	14	rc2
1615	1376	1343	1	463.5	22.2	10	45.6	148.2	A	29.70535177	140	250	53	rc2
1610	1373	1343	1	542	24.6	9.8	48.1	222.4	T	36.74211135	140	249	71	rc2
1458	1381	1341	1	653.8	25.7	10.3	46.5	211	A	32.61709692	139	250	25	rc2
1463	1379	1342	1	622.1	23.6	10.7	47.3	211.1	T	33.99903366	139	249	110	rc2
1570	1379	1343	1	652.7	26.2	10.5	45.9	194.3	A	29.9568301	140	250	107	rc2
1666	1376	1342	1	495.6	23.7	9.5	45.3	182	T	31.77929108	140	249	56	rc2
1481	1379	1343	1	645.7	25.5	10.6	47.7	225.1	A	32.18012866	139	251	107	rc2
1436	1373	1342	1	526.9	22.2	10	43.2	180.5	A	32.75862069	139	251	74	rc2
1587	1378	1343	1	578.5	25	10.2	45.3	223.9	E	35.81826908	140	251	27	rc2
1473	1375	1342	1	570.3	24	9.8	47.4	214	A	34.02766736	139	250	14	rc2
1603	1372	1343	1	579.4	25.3	10.1	44.5	205.2	A	33.84463137	140	251	79	rc2
1624	1381	1342	1	445.7	23.3	9.1	45.7	171.2	A	30.64804869	140	250	22	rc2
1395	1379	1343	1	708.3	26.5	10.8	50.8	256.4	T	33.88844832	139	249	107	rc2
1528	1373	1341	1	609.2	25.2	10.4	47.4	253.7	A	36.19631902	139	251	77	rc2
1660	1377	1343	1	617.6	25.3	10.4	48.6	217.8	A	32.08603418	140	250	131	rc2
1724	1381	1341	1	600.1	25.8	10.1	48.2	248.4	A	34.60573976	140	250	25	rc2
1602	1381	1343	1	511.6	24.8	9.6	43.6	165.8	A	31.67144222	140	250	19	rc2
1427	1379	1343	1	664.5	25.8	10.7	48.4	229.7	A	36.55896865	139	250	107	rc2
1498	1372	1343	1	572.2	25.3	10.1	43.8	230.7	E	35.99063963	139	251	79	rc2
1592	1376	1341	1	655.8	25.7	10.7	46.7	264.4	E	35.63822618	140	251	59	rc2
1532	1378	1342	1	586.6	24.5	10.3	48.1	229.3	T	35.56693036	139	249	30	rc2
1636	1377	1341	1	663	25.2	10.7	50.1	277.2	A	38.10309278	140	251	137	rc2
1675	1373	1343	1	586.2	25.4	10.1	47	236.2	T	36.46187095	140	249	71	rc2
1689	1378	1343	1	507.5	24.4	9.7	41.9	169.1	A	32.63848678	140	251	27	rc2
1464	1381	1341	1	438.8	23.2	9	43.4	165.8	A	30.03623188	139	250	25	rc2
1407	1377	1342	1	618.7	25.2	10.4	47.2	243.6	T	37.41935484	139	249	134	rc2
1621	1375	1342	1	622.1	25.4	10	47.8	223.1	A	36.39477977	140	250	14	rc2
1486	1378	1342	1	686.3	26.2	10.8	48	246.4	A	30.90430202	139	250	30	rc2
1695	1381	1341	1	545.3	24.8	9.8	44.6	220.2	A	34.86383787	140	251	25	rc2
1581	1375	1342	1	664.3	26	10.5	45.7	205.6	A	32.22065507	140	250	14	rc2
1747	1374	1341	1	691.8	26.5	10.8	51.9	276.7	A	34.03444034	140	251	129	rc2
1455	1375	1342	1	629.9	25.6	10.2	47.9	226.2	A	34.64542809	139	250	14	rc2
1443	1381	1343	1	504.3	23.2	9.7	46.6	181.6	A	32.76795381	139	250	19	rc2
1448	1372	1343	1	659.7	25.8	11	48.4	234.3	A	33.54330709	139	250	79	rc2
1635	1372	1341	1	714.7	26.2	11	44.3	200.9	A	27.97270955	140	250	85	rc2
1696	1379	1343	1	516.5	23	10.2	47.2	210.2	A	34.74954538	140	251	107	rc2
1409	1375	1342	1	747.8	26.7	10.8	50	263.5	A	33.99122807	139	250	14	rc2
1471	1374	1343	1	631.8	25.2	10.5	47.3	232.7	A	34.61767331	139	251	123	rc2
1524	1374	1342	1	729.7	26.3	10.9	50	252.4	A	33.35976738	139	250	126	rc2
1742	1372	1342	1	759.6	26.4	11	52.4	301.2	T	36.70485011	140	249	82	rc2
1496	1381	1342	1	715.8	26.1	10.8	48.8	256.1	A	35.80816555	139	250	22	rc2
1558	1373	1343	1	471.7	23.4	9.5	43	173.9	A	32.47432306	139	251	71	rc2
1667	1376	1343	1	591.1	25.6	10.1	46.4	207.2	A	31.95558297	140	250	53	rc2
1565	1372	1342	1	664.1	25.4	10.6	48.2	234.3	T	34.79358479	140	249	82	rc2
1553	1379	1343	1	655.2	25.5	10.9	40	245.1	T	33.83022774	139	249	107	rc2
1508	1378	1343	1	519.4	24.3	9.7	46.9	213	T	38.38529465	139	249	27	rc2
1580	1378	1343	1	493.5	23.2	9.7	42.5	153.6	A	29.1571754	140	250	27	rc2
1626	1381	1341	1	618	26.2	10.3	47.6	231.9	T	34.82504881	140	249	25	rc2
1761	1373	1343	1	564.2	26.1	9.8	46.1	228.3	A	35.56628758	140	251	71	rc2
1544	1381	1343	1	612.7	25.8	10.2	47.7	204.4	A	32.25501026	139	250	19	rc2
1411	1373	1342	1	704.8	25.7	11	59.7	280.6	A	34.19865935	139	250	74	rc2
1596	1377	1342	1	694.6	25.2	10.7	47.9	258.5	T	34.57268958	140	249	134	rc2
1537	1378	1341	1	722.1	26.6	10.8	49.6	249.3	A	32.26349165	139	250	33	rc2
1639	1376	1343	1	372.8	22.3	8.5	40	122.8	E	31.04930468	140	251	53	rc2
1564	1381	1341	1	664.3	25.7	10.6	48.1	233.1	A	34.93705036	140	250	25	rc2
1419	1377	1343	1	584.7	25	10.2	44.6	218.2	E	35.31887342	139	251	131	rc2
1665	1378	1342	1	616.5	25	10.1	45.7	210.6	A	31.60264106	140	251	30	rc2
1744	1381	1341	1	697	26.6	10.7	47.9	231.2	E	32.27697892	140	251	25	rc2
1551	1376	1343	1	452.4	22.4	9	44.6	117.8	A	24.3438727	139	251	53	rc2
1682	1373	1342	1	683	26	10.9	47.2	256.7	E	35.75208914	140	251	74	rc2
1745	1375	1343	1	507	24.7	9.8	41.6	171.2	E	30.46805481	140	251	11	rc2
1519	1373	1343	1	663.2	26.5	10.8	50.2	252.7	T	34.67819404	139	249	71	rc2
1494	1381	1343	1	614.1	25.7	10.3	44.5	188.7	A	29.94762736	139	250	19	rc2
1433	1372	1343	1	654.4	27	10.8	49.6	211.7	T	30.5307182	139	249	79	rc2
1658	1381	1342	1	579.9	25.2	10.2	46	186.1	A	28.95146235	140	250	22	rc2
1653	1375	1343	1	496.8	24	9.7	46.3	172.8	T	32.38987816	140	249	11	rc2
1468	1372	1343	1	673.2	25.7	10.9	51.3	271.4	T	37.13230264	139	249	79	rc2
1585	1372	1341	1	751.1	26.7	11.3	53.5	327.9	T	34.73516949	140	249	85	rc2
1482	1378	1341	1	641.8	25.1	10.5	47.2	243.3	A	35.86908448	139	251	33	rc2
1434	1379	1343	1	684.1	26.7	10.5	47.2	250.8	A	34.59787557	139	250	107	rc2
1539	1378	1342	1	734.2	26.3	11.1	49.6	266.7	A	33.72960668	139	250	30	rc2
1629	1377	1343	1	629.5	25.2	10.3	47.3	181.5	T	30.64325511	140	249	131	rc2
1425	1381	1342	1	804.7	26.7	11.5	49.3	267.7	A	34.43529714	139	250	22	rc2
1732	1372	1342	1	566.5	24.3	10.4	46.9	218.9	A	33.81217176	140	251	82	rc2
1428	1373	1342	1	568.4	24.3	10.2	43.7	196.3	A	33.92085709	139	250	74	rc2
1628	1375	1343	1	530.2	24.6	9.7	46.1	223.1	T	35.30621934	140	249	11	rc2
1504	1379	1343	1	613.7	24.5	10.7	49.8	256.9	T	37.59695595	139	249	107	rc2
1759	1376	1343	1	517.4	25	9.6	44.3	167.3	A	28.30316359	140	250	53	rc2
1566	1377	1341	1	723.6	26.5	10.7	53.2	280.8	A	35.24096386	140	250	137	rc2
1432	1375	1342	1	723.7	26.6	11	52.1	173.9	T	22.41557102	139	249	14	rc2
1500	1379	1343	1	589.4	25.3	10.2	45.7	224.7	A	32.79334501	139	251	107	rc2
1503	1379	1343	1	690.6	26	11	48.3	264.4	T	34.78032097	139	249	107	rc2
1656	1372	1341	1	725.1	26.3	11.2	49.7	247.3	A	32.87252426	140	250	85	rc2
1523	1381	1341	1	439.9	23.3	9.3	42.2	179.2	A	32.72461651	139	251	25	rc2
1490	1381	1343	1	361.9	20.3	8.5	39.4	117.7	A	30.10230179	139	251	19	rc2
1474	1376	1343	1	634.1	26	10.4	45.9	236.2	E	34.55236981	139	251	53	rc2
1405	1376	1342	1	633.6	26.4	10.3	46	221.3	A	33.72961439	139	250	56	rc2
1505	1376	1343	1	572.7	25.4	10.1	45.2	207.5	A	33.15226074	139	250	53	rc2
1492	1373	1342	1	592.7	22	10.5	43.3	183.6	A	35.03816794	139	251	74	rc2
1398	1376	1342	1	610.5	25.6	10	47.5	241.5	A	36.20146905	139	251	56	rc2
1435	1374	1342	1	576.7	24.3	10	47.2	218.1	A	33.55900908	139	251	126	rc2
1483	1373	1342	1	642.2	25.7	10.7	48.1	241.1	A	32.7359131	139	250	74	rc2
1664	1376	1343	1	593.8	25.8	10.1	45.5	223.2	A	35.19394513	140	251	53	rc2
1651	1378	1341	1	752.6	26	11.1	53.2	328.5	T	36.81909886	140	249	33	rc2
1394	1376	1343	1	580.6	25.4	10.8	43.6	228.2	A	34.17702561	139	251	53	rc2
1563	1372	1343	1	491.3	24.4	9.5	42.2	187.8	E	35.66951567	140	251	79	rc2
1389	1373	1342	1	649.7	23.5	10.7	50.6	238.9	T	31.92569825	139	249	74	rc2
1644	1379	1342	1	620.2	26.2	10.2	48.4	243.6	T	37.28191001	140	249	110	rc2
1577	1374	1342	1	606.5	25.3	10.1	49.9	234.7	T	34.91001041	140	249	126	rc2
1456	1375	1343	1	570.7	24.6	9.9	47.4	210.2	A	32.99843014	139	251	11	rc2
1728	1381	1343	1	489.5	23.6	9.7	39.5	146.1	A	31.92744755	140	251	19	rc2
1655	1374	1342	1	694.4	26.6	10.8	51	267.7	E	35.20978561	140	251	126	rc2
1430	1381	1341	1	754.9	26.3	11.2	46.2	278.9	T	35.46090273	139	249	25	rc2
1613	1379	1342	1	618.2	25.3	10.3	45	251.7	T	37.33313557	140	249	110	rc2
1579	1372	1343	1	517.2	25	9.5	46.4	224	T	37.74856758	140	249	79	rc2
1623	1373	1343	1	500.9	24	9.6	42.9	204	E	35.23316062	140	251	71	rc2
1556	1376	1342	1	202	17.8	7.4	31.8	52.1	A	24.98800959	139	250	56	rc2
1691	1376	1343	1	605.7	26	10.2	47.2	220.2	A	34.32044888	140	250	53	rc2
1686	1373	1341	1	681.9	25.8	10.4	46.4	256.5	A	36.0455312	140	251	77	rc2
1743	1373	1343	1	604.5	25.3	10.4	45.9	248.6	E	37.23786699	140	251	71	rc2
1480	1375	1342	1	720	26.2	11.1	50.1	274.1	A	35.08255472	139	250	14	rc2
1392	1375	1343	1	502.6	24.2	9.7	44.2	179.6	A	32.23259153	139	250	11	rc2
1562	1375	1341	1	629.5	25.8	10.2	47.6	227.1	A	35.09503941	140	250	17	rc2
1755	1378	1341	1	612.3	24.5	10.8	45.9	228.1	A	34.15693321	140	251	33	rc2
1726	1374	1341	1	573.3	24.3	10.2	44.5	215.6	E	39.08629442	140	251	129	rc2
1594	1376	1343	1	553.8	24.6	10.2	44.7	206.6	A	32.92430279	140	251	53	rc2
1652	1381	1343	1	620.1	26.4	10.5	44.7	217.1	A	33.11470409	140	250	19	rc2
1600	1375	1341	1	582.6	25	9.7	46	220.5	A	34.48006255	140	250	17	rc2
1616	1376	1343	1	300.4	19	8.5	37.4	94	A	26.53867871	140	250	53	rc2
1393	1375	1342	1	599.9	26.4	11	48.1	221.2	T	32.19796215	139	249	14	rc2
1736	1375	1342	1	714.7	26.1	10.8	49.4	288.7	E	38.88215488	140	251	14	rc2
1638	1372	1341	1	736.9	26	11.2	52	285.4	T	33.12826465	140	249	85	rc2
1687	1372	1342	1	652.6	26	10.5	49	273.8	T	37.13549437	140	249	82	rc2
1618	1375	1343	1	537.8	24.8	10.1	47.3	199.7	T	32.05972066	140	249	11	rc2
1516	1372	1342	1	566.3	25	10.2	47	208.8	A	32.13296399	139	250	82	rc2
1396	1378	1341	1	695.4	25.5	10.7	49.2	223.1	A	32.79435543	139	250	33	rc2
1598	1372	1342	1	675.7	26.3	11.1	47.8	245.2	A	36.7891973	140	251	82	rc2
1754	1379	1341	1	709	25.6	10.9	48.1	275.5	A	35.91448312	140	251	113	rc2
1501	1381	1343	1	613.1	25.4	10.3	48	229.7	T	34.20699926	139	249	19	rc2
1390	1373	1341	1	684.7	26	10.8	49.6	289.9	A	36.07965152	139	251	77	rc2
1589	1372	1343	1	689.8	25.5	11	46.8	278.2	E	34.43921763	140	251	79	rc2
1590	1381	1342	1	636.9	26	10.5	46	231.8	E	34.72659176	140	251	22	rc2
1677	1378	1343	1	601.8	25	9.6	45.5	194.2	T	32.93199932	140	249	27	rc2
3410	1372	1349	3	383	22.2	8.7	41	155.4	E	36.70288144	204	256	83	rc2
3555	1372	1349	3	367	23	8.4	41.3	139.3	E	32.9704142	204	256	83	rc2
3235	1373	1346	3	412.7	22.3	9.2	40.3	152.6	A	35.52141527	204	259	73	rc2
3278	1374	1349	3	407.9	23	8.9	43	148.3	A	33.1915846	204	259	127	rc2
3547	1374	1349	3	440.5	23.4	9.2	44.6	179.1	E	37.52357008	204	256	127	rc2
3480	1374	1349	3	301.3	20.2	8.2	37.2	103.6	E	33.97835356	204	258	127	rc2
3373	1377	1349	3	448.8	24.2	9.3	43.8	167.4	E	35.83815029	204	258	135	rc2
3654	1376	1348	3	295.4	21.3	8	37	106.8	A	32.1686747	204	259	60	rc2
3550	1381	1348	3	336	22.1	8.2	38.3	109.4	A	30.30470914	204	259	26	rc2
3483	1372	1349	3	370.7	22.4	8.7	37.6	115.5	E	33.31410441	204	258	83	rc2
2632	1378	1345	2	255.9	18.7	7.8	36.4	69.2	A	25.58225508	196	254	32	rc2
3673	1381	1348	3	360.6	23	8.3	38.2	108.7	A	29.35457737	204	259	26	rc2
3952	1381	1350	3	271.3	19.8	8	37.7	79.1	E	28.0595956	205	260	20	rc2
3587	1381	1348	3	395	22.8	8.7	41.7	118.8	E	29.74461693	204	260	26	rc2
2975	1375	1350	3	267.8	20.1	7.7	33.5	72	A	30.88803089	203	259	12	rc2
3081	1377	1350	3	285.6	20.5	8	37.6	94.6	E	33.14646111	203	260	132	rc2
2586	1376	1343	2	361.9	22.7	8.6	38.8	119.2	A	31.94853927	196	254	53	rc2
3542	1374	1349	3	379.5	23.1	8.7	39.3	136.4	E	34.42705704	204	258	127	rc2
3532	1375	1349	3	419.5	23.8	9.1	40	100.2	E	21.5669393	204	256	15	rc2
3347	1381	1349	3	287.8	21.7	7.7	36.1	101.6	E	32.29497775	204	258	23	rc2
2930	1375	1348	3	493.7	24.2	9.4	46	175.2	E	33.86161577	203	256	18	rc2
2755	1373	1346	3	369.6	22	8.9	40.4	129.2	E	34.35256581	203	259	73	rc2
3248	1376	1349	3	324.1	22	8	39	97.6	A	31.56532988	204	259	57	rc2
2988	1381	1348	3	400.8	23.2	8.7	39.8	133.7	E	31.93979933	203	256	26	rc2
3443	1375	1346	3	379.7	22.6	8.7	39	131.6	E	34.3513443	204	259	13	rc2
3037	1381	1349	3	346.5	22.2	8.5	36.7	106.5	E	31.2867215	203	256	23	rc2
3625	1375	1350	3	206.5	18.3	7	34.7	77.8	E	34.98201439	204	260	12	rc2
3715	1372	1348	3	438.3	24.3	9.1	39.8	130.1	E	28.77045555	204	256	86	rc2
2973	1373	1348	3	443.7	23.2	9.1	42.2	149.4	A	33.10436517	203	257	78	rc2
3650	1373	1349	3	360.5	22.7	8.4	38.8	118.1	A	31.25992589	204	259	75	rc2
3783	1381	1349	3	482.1	24.6	9.4	42.9	177.5	A	35.30230708	204	257	23	rc2
2886	1372	1349	3	501.5	24	9.6	44.9	186.1	A	37.13088587	203	257	83	rc2
2961	1378	1350	3	456.5	23.4	9.2	43.3	165.9	E	34.03775133	203	258	28	rc2
2815	1374	1348	3	263.9	20	7.5	37.1	64.9	A	25.75396825	203	259	130	rc2
3265	1372	1350	3	438.2	23.1	9.4	42.9	170.8	A	35.95789474	204	257	80	rc2
3149	1376	1348	3	445.9	23.3	9.2	43.2	150.7	E	31.63972286	203	256	60	rc2
3251	1372	1348	3	210.3	18.1	7.2	34.2	57.1	E	27.17753451	204	260	86	rc2
3621	1373	1349	3	369.4	22.8	8.8	40.9	140.8	E	34.24124514	204	257	75	rc2
4035	1373	1349	3	302.1	21	7.8	38.4	90.9	E	29.09731114	205	260	75	rc2
2931	1374	1346	3	420	23.7	9.1	40.1	136.8	A	31.99251637	203	257	125	rc2
3771	1376	1348	3	376.6	22.8	8.3	39.5	128.6	A	34.54203599	204	259	60	rc2
2882	1373	1346	3	410.6	21.8	9.2	39.9	133	E	32.91264538	203	260	73	rc2
2535	1376	1343	2	383.2	23.1	8.7	40.4	125.7	A	30.68847656	196	253	53	rc2
3462	1373	1348	3	353.5	21.7	8.4	40.9	144	E	36.80981595	204	257	78	rc2
3064	1375	1350	3	286.3	20.5	8	38.4	112	E	35.96660244	203	260	12	rc2
3190	1376	1349	3	392.3	23	8.9	41.3	156.4	E	35.07512895	203	256	57	rc2
3388	1372	1349	3	377.2	22.5	8.8	38.4	130	A	31.69958547	204	257	83	rc2
3156	1377	1348	3	296.3	21.2	8	39	134.5	E	38.50558259	203	256	138	rc2
2978	1376	1349	3	475.3	24.2	9.3	43	165.4	E	34.50146016	203	258	57	rc2
3117	1373	1349	3	377.1	22.5	8.9	38.9	123.1	A	32.14099217	203	257	75	rc2
2876	1375	1349	3	385.3	23.3	8.6	40.6	153	E	38.93129771	203	258	15	rc2
3515	1377	1348	3	327.5	21.6	8.2	40.4	137.5	E	33.85032004	204	258	138	rc2
3344	1373	1350	3	362.5	22.6	8.5	40.8	123.4	A	33.99449036	204	259	72	rc2
2706	1376	1346	3	440.6	23.4	9.4	41.8	158.4	E	31.78807947	203	256	55	rc2
2979	1379	1346	3	511.1	24	10.3	43.7	173.7	A	33.18685518	203	257	109	rc2
2787	1375	1349	3	393	23.2	8.7	40	146.1	E	34.68660969	203	256	15	rc2
2980	1379	1350	3	447.1	23.2	9.3	43.8	156.7	E	31.97959184	203	257	108	rc2
2725	1375	1346	3	451.6	23.3	9.4	44	145.5	A	31.26342931	203	259	13	rc2
3167	1378	1348	3	507	23.8	10	44	173.1	E	33.19271333	203	258	34	rc2
3436	1375	1349	3	435.5	23.6	9	42.9	152	E	32.0202233	204	256	15	rc2
3107	1374	1348	3	365.9	22.4	8.3	38.5	134.9	E	33.64089776	203	256	130	rc2
2566	1372	1345	2	407.7	22.5	9.1	42.1	145.5	A	33.51762267	196	253	84	rc2
3698	1379	1348	3	439.4	23.6	9.2	42.4	143.4	E	30.5887372	204	256	114	rc2
2545	1376	1343	2	318.8	22.3	7.8	35.2	95.3	A	30.26357574	196	254	53	rc2
2901	1372	1346	3	448.4	23.5	9.4	39.7	138.6	A	30.69767442	203	257	81	rc2
3214	1373	1350	3	334.6	21.2	8.2	39.5	119.2	E	34.93552169	203	258	72	rc2
3213	1374	1350	3	292	21.3	8	36.3	90.3	A	31.02026795	203	259	124	rc2
3607	1377	1349	3	372.6	22.6	8.7	40.8	156	E	36.46563815	204	256	135	rc2
3586	1374	1349	3	383.8	22.3	8.7	41	137.5	E	33.40621963	204	258	127	rc2
2691	1381	1343	2	257.2	20	7.8	34	76.6	A	31.52263374	196	254	19	rc2
2857	1374	1348	3	482.9	24	9.3	43.8	171	E	32.49097473	203	257	130	rc2
3686	1374	1346	3	414	22.7	9.1	40.8	174.5	E	38.81227758	204	256	125	rc2
2809	1372	1346	3	284.6	20.3	8	36.8	78.1	A	29.70711297	203	259	81	rc2
3016	1374	1346	3	428.3	22.3	9.3	42.1	144.3	E	31.27438231	203	257	125	rc2
3472	1374	1346	3	485.6	23.3	9.8	44.1	174.3	E	33.41641104	204	256	125	rc2
2763	1373	1348	3	374.2	22.5	8.6	41.9	133.4	A	31.90624253	203	257	78	rc2
3660	1378	1346	3	406.3	22.2	9.2	40.5	141.3	A	33.95818313	204	259	29	rc2
3538	1373	1349	3	433.6	23.3	9.1	41.4	159.1	E	35.23809524	204	257	75	rc2
3272	1379	1349	3	413.6	23.5	8.8	40.8	151.8	E	34.00537634	204	259	111	rc2
3932	1372	1349	3	341.5	22.2	8.4	35	80.4	E	27.01612903	205	260	83	rc2
3769	1373	1348	3	391.4	22.3	8.7	41.9	148.2	E	34.07679926	204	258	78	rc2
3969	1375	1349	3	182.1	18.2	6.7	24.6	16.2	E	12.11667913	205	260	15	rc2
3333	1379	1346	3	476.5	24	9.5	45	195.9	E	36.72665917	204	256	109	rc2
2770	1374	1349	3	386.3	22.3	9.2	42.5	132	E	33.74233129	203	260	127	rc2
3198	1374	1348	3	341.4	22.2	8.4	38.4	134.5	E	36.88974218	203	256	130	rc2
3761	1377	1348	3	452.3	24.3	9.3	40.4	150	E	33.51955307	204	259	138	rc2
3495	1378	1348	3	415.7	23	9.1	44.6	147.5	E	29.5413579	204	256	34	rc2
3632	1372	1350	3	316.6	21.2	8.4	39.1	105.6	A	33.42830009	204	259	80	rc2
3091	1373	1346	3	468	23.5	9.5	41.2	175.8	E	35.02689779	203	257	73	rc2
3454	1373	1346	3	479.2	23.4	9.5	42.9	188.3	E	36.25336927	204	256	73	rc2
3313	1375	1346	3	526.2	24.3	9.7	46.9	210.7	E	36.40290256	204	256	13	rc2
4024	1374	1349	3	231.7	19	7.5	32.5	63.1	E	28.8523091	205	260	127	rc2
3570	1373	1349	3	364.2	22.5	9	41.2	127.6	E	31.96392786	204	258	75	rc2
3677	1381	1346	3	291.9	20.4	8.1	34.5	72.7	E	28.4428795	204	260	21	rc2
3343	1372	1348	3	434.5	23.3	9.2	42.2	135.6	E	29.1362269	204	259	86	rc2
2843	1373	1346	3	375.9	22.3	8.5	40.6	133	E	33.80782918	203	258	73	rc2
3118	1381	1348	3	454.1	23.8	9.2	44.2	175.2	E	33.26371749	203	256	26	rc2
3172	1381	1348	3	322.4	21.5	8.2	37	107.1	A	33.11688312	203	259	26	rc2
3211	1381	1348	3	431.3	23	9.1	41	124.9	E	29.84468339	203	257	26	rc2
3230	1381	1346	3	429.2	23	9.3	41.2	149.7	E	34.03046147	203	258	21	rc2
3605	1372	1346	3	458.7	23.8	9.2	41.5	155.2	E	33.3118695	204	258	81	rc2
3312	1372	1350	3	304	21	8.3	37.3	95.2	A	28.19070181	204	257	80	rc2
2695	1381	1346	3	416.7	22.3	9.3	38.4	138.5	A	32.74231678	203	259	21	rc2
3946	1381	1348	3	342.1	22	8.3	38.2	104.4	E	29.84562607	205	260	26	rc2
3678	1372	1349	3	267.2	19.8	7.9	36.5	81.8	A	31.23329515	204	259	83	rc2
2643	1375	1343	2	219.6	18.2	7	31.7	57.5	A	26.19589977	196	254	11	rc2
3806	1376	1348	3	290.2	20.4	7.7	38.1	117.9	E	35.5870812	205	256	60	rc2
2658	1374	1345	2	194.2	17.5	6.7	32.9	59.1	A	28.08935361	196	254	128	rc2
3733	1372	1349	3	363.5	22.2	8.6	39.1	128.6	E	33.41127566	204	259	83	rc2
2870	1378	1348	3	401.7	22.7	8.7	42.5	148.3	E	31.28691983	203	256	34	rc2
3360	1381	1349	3	334.5	22	8.3	38.8	115.9	E	32.23922114	204	259	23	rc2
3613	1378	1349	3	388.3	23.2	8.6	40.4	138	E	31.6586373	204	256	31	rc2
3609	1375	1350	3	388.5	22.8	8.7	41.2	141.8	E	33.72978116	204	256	12	rc2
2798	1381	1348	3	441.1	23.8	9	42.1	166.4	E	35.29162248	203	256	26	rc2
3340	1381	1348	3	351.6	22.6	8.6	38	114.2	A	31.44273128	204	259	26	rc2
2965	1381	1346	3	455.1	22.6	9.5	42.5	171.5	E	35.69198751	203	257	21	rc2
2749	1373	1346	3	454.6	23	9.7	43.1	165.2	E	32.51968504	203	257	73	rc2
3929	1379	1346	3	294.8	19.1	8.2	36.9	98.5	E	31.71281391	205	258	109	rc2
3597	1373	1349	3	306.9	21	8.2	38.6	111.6	E	33.24396783	204	256	75	rc2
2741	1372	1348	3	425.2	23.2	9.1	42.9	147.1	E	31.49892934	203	257	86	rc2
3289	1373	1350	3	411.7	22.3	9	41.4	134.1	A	32.77927157	204	259	72	rc2
3412	1373	1346	3	341.7	22	8.3	38.8	121.3	A	32.54628387	204	257	73	rc2
3611	1373	1348	3	316	21.3	8.2	39.6	108.3	A	33.28211432	204	259	78	rc2
3552	1376	1346	3	340	21.6	8.4	39.4	122.4	E	36.08490566	204	259	55	rc2
2792	1376	1346	3	430.4	23	9.4	42.8	150.4	E	33.09859155	203	257	55	rc2
3245	1379	1349	3	427.7	23.3	9.2	43.2	166.2	E	35.21932613	204	256	111	rc2
3364	1372	1349	3	402.7	23.1	8.9	38.4	149.8	E	34.65987969	204	256	83	rc2
4028	1372	1346	3	185.6	16	7	31.6	58.1	E	30.98666667	205	260	81	rc2
3791	1373	1346	3	328.3	21	8.6	36.9	130.6	E	36.90307997	204	256	73	rc2
3284	1375	1346	3	459.4	23.8	9.4	43	159.5	A	33.50840336	204	259	13	rc2
3114	1378	1349	3	423.1	23	9.3	41.4	166.8	E	37.52530934	203	256	31	rc2
3947	1377	1350	3	148.5	17.2	6.3	29.2	48	E	30.37974684	205	260	132	rc2
2899	1372	1350	3	486.7	23.2	10	43.7	159.8	E	32.25676221	203	256	80	rc2
3486	1376	1349	3	364.2	22.3	8.7	41.1	126.2	E	33.9429801	204	258	57	rc2
3419	1372	1350	3	327.3	21	8.6	38.1	111	E	33.47406514	204	260	80	rc2
3967	1372	1349	3	363.3	21	9	38.3	116.6	E	30.86289042	205	258	83	rc2
2722	1374	1348	3	377	22.2	8.6	38.7	138.6	E	32.98429319	203	257	130	rc2
3331	1376	1350	3	397.6	23	8.8	40.7	148.1	E	34.09300184	204	257	54	rc2
3546	1375	1349	3	374.7	23.1	8.6	38.8	127.7	E	33.51706037	204	258	15	rc2
2580	1376	1343	2	386.2	23.3	8.7	40.6	130.8	A	31.40456182	196	252	53	rc2
3730	1373	1350	3	403.3	22.6	9.2	42.7	138.3	E	32.78027969	204	257	72	rc2
2756	1378	1346	3	412.7	22.7	9.4	40.7	161.7	E	33.08778392	203	256	29	rc2
3496	1375	1346	3	452	23.4	9.3	42.5	154.6	A	31.96856907	204	257	13	rc2
3608	1377	1346	3	350.7	21.8	8.4	37.5	117.5	A	32.51245158	204	259	133	rc2
3476	1375	1348	3	375.1	23	8.6	39.2	136.3	A	34.75267721	204	259	18	rc2
2966	1378	1349	3	413.9	23.8	9.1	40.6	125.5	A	31.28115653	203	259	31	rc2
3488	1381	1350	3	239.6	19.8	7.3	35.3	84.7	E	35.13065118	204	260	20	rc2
3005	1378	1346	3	419.5	23	9.1	43	158.5	E	34.37432227	203	257	29	rc2
3997	1376	1349	3	310.2	20.1	8.5	39.9	83.4	E	28.16616008	205	260	57	rc2
3606	1373	1348	3	308.7	21.3	7.7	37.6	95.6	A	32.66142808	204	259	78	rc2
3169	1377	1349	3	490.9	24.7	9.6	42.2	175	E	34.13302126	203	260	135	rc2
3221	1376	1348	3	300.1	19.8	8.2	40	113.3	A	32.84057971	203	259	60	rc2
3269	1376	1348	3	383.5	22.5	8.8	42.2	137.9	E	32.71648873	204	256	60	rc2
2676	1377	1343	2	211.2	17.4	7.2	32.4	50.5	A	21.35306554	196	254	131	rc2
2924	1373	1346	3	359.9	22	8.5	39.6	124.2	E	36.05224964	203	258	73	rc2
3727	1372	1349	3	499.5	24.2	10.1	42.6	141	A	27.74498229	204	259	83	rc2
3680	1381	1349	3	225	19	7.3	33.6	75.5	E	54.6705286	204	258	23	rc2
3684	1381	1349	3	406.5	23	9.1	39.9	154.9	E	36.09881147	204	256	23	rc2
3785	1376	1348	3	344.7	22.3	8.2	38.8	119.4	E	31.42105263	204	258	60	rc2
4011	1381	1349	3	232.9	19	7.3	32.3	57.4	E	26.62337662	205	260	23	rc2
4023	1381	1349	3	335.6	21.2	8.5	36	49.2	A	17.76173285	205	259	23	rc2
3106	1373	1350	3	300.9	21.2	8	37.5	96.5	A	32.72295693	203	259	72	rc2
2952	1373	1349	3	290.8	20	7.7	36.6	96.7	E	32.37361902	203	258	75	rc2
3719	1374	1346	3	430.1	23.2	9.3	41.4	166.6	E	37.75209608	204	256	125	rc2
3336	1381	1348	3	363.2	22.1	8.5	38.6	113.8	A	30.19368533	204	257	26	rc2
2532	1373	1345	2	242.8	19.4	7.4	37.1	107	E	34.81939473	196	253	76	rc2
3264	1372	1348	3	438.3	22.7	9.5	42.4	155.2	E	32.73570977	204	258	86	rc2
2867	1381	1348	3	193.5	17.6	7	34.9	54.2	E	28.05383023	203	260	26	rc2
3095	1374	1350	3	326.6	21.6	8.4	37.9	109.2	A	35.01122155	203	259	124	rc2
2732	1375	1349	3	466.2	23.4	9.7	43	148.1	E	31.29093598	203	257	15	rc2
3707	1376	1348	3	368.4	22.7	8.3	39.8	122.4	E	31.40071832	204	256	60	rc2
3490	1375	1348	3	434.6	23.4	8.7	44.3	157.2	E	32.99055614	204	257	18	rc2
2757	1374	1348	3	341.1	22	8.5	39.9	119.1	E	29.95472837	203	257	130	rc2
3701	1373	1348	3	200.2	18.3	6.8	34	68.1	E	33.51377953	204	260	78	rc2
3444	1381	1348	3	401.2	23.3	8.8	41.1	129.8	A	29.78430473	204	259	26	rc2
2548	1381	1343	2	518.8	25.3	9.7	42.5	185.2	E	33.46584749	196	253	19	rc2
2674	1379	1343	2	178.6	15.8	7	32.6	53.3	A	26.16593029	196	254	107	rc2
4022	1377	1349	3	260.9	19.2	7.8	37.3	78.2	A	26.87285223	205	259	135	rc2
2526	1377	1345	2	307.2	21.3	8	37.8	115.8	A	33.93903869	196	253	136	rc2
2823	1377	1348	3	299.5	20.4	8.1	35	81.7	E	31.60541586	203	260	138	rc2
3485	1373	1349	3	313.1	21.3	8.3	37.8	108.1	E	34.39389119	204	260	75	rc2
3543	1372	1350	3	344.3	21.8	8.6	38	116.6	E	33.18155948	204	259	80	rc2
4026	1381	1348	3	224.7	17.6	7.3	36.9	74.5	E	30.34623218	205	260	26	rc2
3718	1374	1346	3	499.8	24	9.7	44.9	181.5	E	33.78001117	204	257	125	rc2
3073	1377	1348	3	416.4	23.2	9	41.9	141.1	E	30.97014925	203	259	138	rc2
3356	1376	1348	3	403.4	23.7	8.4	39.6	132	E	31.80722892	204	258	60	rc2
2875	1376	1346	3	374.9	22.3	8.7	40.8	131.4	A	33.49477441	203	257	55	rc2
3059	1377	1346	3	465.9	23.2	9.7	42.7	160	E	34.04255319	203	260	133	rc2
3704	1375	1349	3	432.1	23.3	9.1	41.1	150	E	33.99048266	204	258	15	rc2
3516	1373	1348	3	380.5	22.6	8.9	38.7	149.6	E	36.8291482	204	256	78	rc2
3368	1378	1350	3	378	22.1	8.8	40.8	119.8	E	31.55122465	204	256	28	rc2
3512	1375	1346	3	442.1	23.6	9.7	40.7	146.2	E	30.4964539	204	257	13	rc2
2962	1381	1350	3	342.5	21.3	8.4	38.6	128.8	E	35.88743383	203	258	20	rc2
3134	1377	1349	3	339.1	22	8.5	37.5	114	A	32.96703297	203	257	135	rc2
3048	1373	1348	3	374.3	22.8	8.6	40.4	126.1	E	32.16836735	203	257	78	rc2
2977	1372	1349	3	198.3	17.8	7.3	31.7	62	E	32.70042194	203	260	83	rc2
3989	1372	1348	3	387.7	21.3	8.5	41.3	119.4	E	28.5645933	205	258	86	rc2
2914	1375	1348	3	315.2	21.6	8.1	37.6	96.7	E	31.97751323	203	260	18	rc2
3965	1381	1348	3	251.3	19.3	7.4	35.6	73.8	E	30.62240664	205	260	26	rc2
2609	1381	1343	2	142.5	17.4	6.3	23.5	18	A	14.93775934	196	254	19	rc2
3168	1381	1350	3	364.9	22.4	8.6	42.2	145	E	33.56481481	203	256	20	rc2
3155	1381	1348	3	425.5	23.8	9.1	41.4	123.9	A	30.26380068	203	259	26	rc2
3934	1381	1349	3	289.3	20.7	7.7	35.6	83.7	E	27.20181995	205	256	23	rc2
3076	1378	1349	3	413.5	22.8	9	43	131	A	30.91080698	203	259	31	rc2
3013	1373	1346	3	422.8	23.1	9.2	40.6	146.7	E	34.13215449	203	257	73	rc2
3548	1374	1349	3	414.1	23.3	9	40.8	144.1	A	33.77871542	204	257	127	rc2
3019	1381	1350	3	372.1	23	8.6	40.2	121.8	E	30.14851485	203	256	20	rc2
3658	1378	1349	3	433	23.1	9.1	43.1	158.7	E	33.07628178	204	257	31	rc2
3115	1378	1348	3	371.4	21.7	8.7	41	112.6	A	29.62378321	203	257	34	rc2
3529	1372	1350	3	370.4	22.3	8.7	40.2	125.4	E	32.73296789	204	256	80	rc2
3039	1377	1349	3	279.4	20.5	8	35.1	89.7	E	33.87462236	203	260	135	rc2
4001	1372	1348	3	228.6	18.7	7	30.3	49.1	E	25.54630593	205	260	86	rc2
2560	1372	1345	2	357.2	21.4	8.7	40.4	131.8	A	32.39125092	196	252	84	rc2
3510	1377	1348	3	438.3	23.5	9.2	41.6	163.4	E	33.71157417	204	259	138	rc2
3160	1372	1348	3	526.1	25	9.8	44.7	185	E	34.29101019	203	257	86	rc2
2622	1373	1343	2	270	19	8	36.5	84.7	A	29.19682868	196	254	71	rc2
3323	1372	1348	3	419.5	22.5	9	43.2	154.9	E	33.4701815	204	256	86	rc2
2850	1381	1350	3	364.9	23	8.7	41.2	120.9	E	29.62509189	203	256	20	rc2
3504	1374	1348	3	435.4	24.3	9.2	42.2	138.4	E	29.8662063	204	257	130	rc2
3050	1372	1349	3	430.8	23	9.3	41.1	156.2	E	35.77645442	203	258	83	rc2
3150	1377	1346	3	433.2	23.2	9.4	41.5	153.7	E	33.13214055	203	256	133	rc2
2971	1376	1349	3	377.3	22.7	8.4	40.8	137.7	E	33.43856241	203	256	57	rc2
2759	1381	1348	3	434	24	9.2	41.2	159.1	E	32.89228861	203	256	26	rc2
3790	1378	1348	3	354.3	22.3	8.6	39.7	119.2	E	30.01007049	204	259	34	rc2
3012	1375	1348	3	437	23.5	8.9	40.1	147.8	A	33.109319	203	257	18	rc2
3563	1379	1349	3	479.9	24.3	9.7	42.2	162.5	E	33.71369295	204	258	111	rc2
4025	1381	1350	3	326.5	21.2	8.6	36.1	76.7	E	24.03635224	205	260	20	rc2
3142	1377	1349	3	369.3	22.8	8.7	38.5	112.7	A	30.78393881	203	259	135	rc2
2799	1376	1346	3	457.4	23.3	9.4	41.4	175.7	E	35.23866827	203	256	55	rc2
2730	1381	1346	3	442.7	23.3	9.4	42.2	154	E	34.46732319	203	258	21	rc2
3758	1378	1349	3	393.4	22.8	8.5	41	134.8	E	32.27196553	204	257	31	rc2
3564	1377	1349	3	495.1	24.3	9.5	43.4	193.3	E	35.81619418	204	256	135	rc2
3021	1376	1349	3	413	23.3	9	39.7	131.3	A	32.92377131	203	257	57	rc2
3391	1373	1350	3	411.9	22.6	9.1	40.1	156.3	E	34.62560922	204	257	72	rc2
3792	1379	1349	3	394.5	23.3	9	40.3	139.3	A	31.93489225	204	257	111	rc2
2859	1373	1349	3	411.1	22.8	9.1	41.6	143.1	E	33.99049881	203	258	75	rc2
3096	1377	1348	3	387.2	22.7	8.8	39.7	132.5	A	32.93562018	203	257	138	rc2
3523	1378	1349	3	304.8	21.1	8.2	36.8	90.3	A	29.91056641	204	259	31	rc2
2789	1374	1349	3	350.6	22	8.6	37	109.7	A	30.69390039	203	259	127	rc2
3157	1374	1350	3	346.4	22	8.4	39.8	127	E	34.19493807	203	258	124	rc2
2922	1381	1349	3	422.6	23.4	9	41.3	138.7	E	31.57295698	203	257	23	rc2
2934	1375	1349	3	378.5	22.2	8.6	40.7	124.6	E	31.2672522	203	258	15	rc2
3006	1376	1348	3	376.4	22.3	8.8	39	146.7	E	39.25608777	203	259	60	rc2
3267	1377	1348	3	341.4	21	8.2	41.6	135.6	E	33.95092639	204	258	138	rc2
2538	1374	1343	2	308.1	21	8.2	39.2	122.7	E	32.61562998	196	253	123	rc2
2813	1381	1349	3	302	21.5	8	37.3	96.4	E	29.3544458	203	256	23	rc2
2910	1373	1346	3	419.7	22.8	9.2	40.4	143.6	A	32.88298603	203	259	73	rc2
2796	1378	1348	3	289.5	19.7	8	38.1	101	E	31.89137985	203	258	34	rc2
2788	1377	1348	3	425.5	23.6	9.1	39	124.8	A	28.01346801	203	259	138	rc2
3653	1381	1349	3	380.2	22.8	8.6	42.3	117.6	A	30.49792531	204	259	23	rc2
2929	1377	1348	3	409.5	23	8.9	41.2	143.5	E	32.93550608	203	256	138	rc2
4019	1374	1346	3	344.9	20.5	8.7	36.4	79.3	A	24.86672938	205	259	125	rc2
3656	1374	1349	3	219.4	19	7.4	33.8	67.8	E	26.27906977	204	260	127	rc2
4018	1379	1349	3	210.2	17.7	7.2	32	58.2	A	27.20897616	205	259	111	rc2
3651	1376	1346	3	329.3	21	8.5	40.4	118.9	E	31.9108964	204	256	55	rc2
3025	1372	1349	3	347	22.2	8.5	38.5	112.9	E	31.24827014	203	259	83	rc2
2986	1375	1349	3	509.6	25.2	9.5	43.1	173.7	A	34.12573674	203	259	15	rc2
2723	1374	1350	3	370.6	23	8.5	NA	126.5	A	NA	203	260	124	rc2
2868	1374	1348	3	390.5	23	8.7	40.1	144.6	E	33.05898491	203	256	130	rc2
3173	1374	1349	3	279.9	21	7.8	38.3	104.7	E	32.15601966	203	258	127	rc2
2791	1376	1346	3	353.3	21.7	8.7	37.9	107.7	A	30.16806723	203	259	55	rc2
2555	1377	1345	2	353.5	22.1	8.6	39.5	131.2	E	34.59915612	196	253	136	rc2
3128	1373	1348	3	315.9	20.7	8.3	36.2	96	A	29.84146721	203	259	78	rc2
3522	1378	1346	3	374.7	21.8	9.2	39.6	123.2	E	32.98527443	204	256	29	rc2
2803	1378	1346	3	480	23.6	9.7	41.3	167.4	E	33.17479191	203	256	29	rc2
3671	1374	1350	3	347.4	22.1	8.3	39.9	139.6	E	38.22562979	204	257	124	rc2
3438	1376	1349	3	362.3	22	8.5	41.9	142.9	E	34.55864571	204	256	57	rc2
3766	1379	1348	3	460.6	23.7	9.2	41.9	139.5	E	28.94791451	204	256	114	rc2
3708	1378	1349	3	373.1	21.5	9	39.9	129	E	31.00961538	204	257	31	rc2
3469	1376	1349	3	304.4	20.3	8.2	36.3	90	E	29.03225806	204	258	57	rc2
3675	1381	1346	3	355.4	21.6	8.7	37.4	99.4	A	29.13247362	204	259	21	rc2
2728	1381	1346	3	421.5	23.2	9.3	41.4	161.9	E	35.21862084	203	256	21	rc2
3688	1375	1349	3	281.3	21	7.8	36.1	95.8	A	32.31028668	204	259	15	rc2
3717	1374	1348	3	361.4	22.5	8.3	43.7	114.8	E	30.20257827	204	260	130	rc2
3591	1381	1349	3	439.5	24.3	9.1	38.7	169	E	40.50814957	204	258	23	rc2
2889	1378	1348	3	348.2	22	8.3	41.1	126.1	E	32.30020492	203	256	34	rc2
2561	1372	1343	2	364.2	23.2	8.3	39.2	125.2	E	31.09786388	196	254	79	rc2
3800	1378	1348	3	273.9	19.8	7.8	38.1	97.7	E	32.73031826	204	256	34	rc2
3745	1374	1348	3	454.3	23.8	9.1	40.6	172.4	E	33.89030863	204	257	130	rc2
3975	1379	1349	3	395.4	21.5	9.1	41.8	140.8	E	33.30179754	205	257	111	rc2
3703	1373	1348	3	370.6	22.5	8.4	39	136.4	E	36.825054	204	260	78	rc2
2746	1381	1349	3	461.5	24.2	9.5	43.5	146.2	E	28.99068015	203	257	23	rc2
2917	1378	1348	3	311	21.2	8.1	37.3	97.8	A	30.4293715	203	257	34	rc2
3533	1381	1346	3	347.3	22.3	8.7	38	130.2	E	34.27217689	204	259	21	rc2
3231	1373	1348	3	353.8	21.8	8.2	39.8	127	E	33.767615	203	258	78	rc2
3329	1381	1346	3	403.6	22.3	9.1	42.4	154.8	E	34.59991059	204	256	21	rc2
2547	1379	1345	2	380.2	22	8.7	39	131.6	E	33.6400818	196	253	112	rc2
3995	1376	1350	3	307.7	21	8.3	36.6	87.1	E	29.57555178	205	260	54	rc2
2878	1375	1346	3	529.7	24.8	10.2	45.5	199.6	E	35.89928058	203	259	13	rc2
3126	1373	1346	3	306.6	20	8.1	40.9	105.4	E	30.72886297	203	256	73	rc2
2636	1378	1345	2	171.5	15.2	6.7	32	58.8	A	29.35596605	196	254	32	rc2
3036	1372	1349	3	414.6	23	9	42.2	132.4	A	32.25334957	203	259	83	rc2
3428	1381	1346	3	295.5	19.4	8.2	38.9	105.7	A	35.80623306	204	259	21	rc2
2987	1376	1350	3	341	22.3	8.3	40.4	110.7	A	30.97369894	203	257	54	rc2
3291	1375	1346	3	532.4	25	9.7	46.6	199.8	E	33.51224421	204	256	13	rc2
3492	1377	1349	3	387.3	23	8.6	41.3	148.5	E	35.56034483	204	258	135	rc2
3430	1373	1348	3	290.3	21.2	7.8	37.2	108.7	E	31.99882249	204	258	78	rc2
2767	1373	1348	3	285.2	20	7.6	35.2	48.3	E	21.51447661	203	260	78	rc2
3418	1374	1346	3	445.9	23.4	9.5	43.2	167	E	33.16123908	204	257	125	rc2
3027	1375	1349	3	469.5	24.2	9.4	42.7	157.2	E	33.05993691	203	256	15	rc2
2822	1372	1349	3	309.3	21	8	38.6	95	A	29.77123159	203	257	83	rc2
3497	1377	1349	3	289	20.6	7.8	36.9	100.1	A	32.96015805	204	259	135	rc2
2703	1374	1348	3	404.4	23	8.8	40.6	153	E	34.0378198	203	256	130	rc2
3961	1378	1349	3	261.6	19.4	7.7	34.6	64.8	E	26.92147902	205	260	31	rc2
2575	1373	1343	2	386.5	23.1	8.8	39.6	131.4	A	30.13070397	196	254	71	rc2
3290	1375	1346	3	407.7	22.2	9	39.9	147.2	E	35.99902177	204	258	13	rc2
3135	1376	1348	3	307.6	21.3	8	38.6	109.5	E	31.41135972	203	258	60	rc2
3125	1375	1348	3	335.5	20.3	8.2	37.8	81.3	A	24.96928747	203	259	18	rc2
3378	1375	1348	3	475.8	24.2	9.8	43.8	164.7	E	32.42125984	204	258	18	rc2
3233	1374	1349	3	458.2	24.3	9.2	44.1	179	E	35.7428115	204	256	127	rc2
3227	1373	1349	3	366.6	22.4	8.3	42	132	E	33.52806706	203	257	75	rc2
2711	1374	1346	3	376.9	21.8	8.7	39.5	129.3	A	33.03525805	203	259	125	rc2
3640	1373	1349	3	388.7	22.8	8.7	39.3	134.1	A	33.44139651	204	259	75	rc2
3629	1372	1348	3	386.1	22.3	8.7	42.2	151.4	E	34.63738275	204	257	86	rc2
[truncated: 526 more rows]
