# Supplementary material for: Maternal, dominance and additive genetic effects in Nile tilapia; influence on growth, fillet yield and body size traits
Source: Heredity (Edinb). 2018 Jan 16;120(5):452–62. doi: 10.1038/s41437-017-0046-x (PMC5889400; doi:10.1038/s41437-017-0046-x)
Supplement: Supplementary file 6 — Supplementary 6 - Pedigree data [file 41437_2017_46_MOESM6_ESM.csv]

# Supplement Information 6: Pedigree data for the article: Maternal, dominance and additive genetic effects in Nile tilapia; influence on growth, fillet yield and body size traits
ID	Sire	Dam
1	NA	NA
2	NA	NA
3	NA	NA
4	NA	NA
5	NA	NA
6	NA	NA
7	NA	NA
8	NA	NA
9	NA	NA
10	NA	NA
11	NA	NA
12	NA	NA
13	NA	NA
14	NA	NA
15	NA	NA
16	NA	NA
17	NA	NA
18	NA	NA
19	NA	NA
20	NA	NA
21	NA	NA
22	NA	NA
23	NA	NA
24	NA	NA
25	NA	NA
26	NA	NA
27	NA	NA
28	NA	NA
29	NA	NA
30	NA	NA
31	NA	NA
32	NA	NA
33	NA	NA
34	NA	NA
35	NA	NA
36	NA	NA
37	NA	NA
38	NA	NA
39	NA	NA
40	NA	NA
41	NA	NA
42	NA	NA
43	NA	NA
44	NA	NA
45	NA	NA
46	NA	NA
47	NA	NA
48	NA	NA
49	NA	NA
50	NA	NA
51	NA	NA
52	NA	NA
53	NA	NA
54	NA	NA
55	NA	NA
56	NA	NA
57	NA	NA
58	NA	NA
59	NA	NA
60	NA	NA
61	NA	NA
62	NA	NA
63	NA	NA
64	NA	NA
65	NA	NA
66	NA	NA
67	NA	NA
68	NA	NA
69	NA	NA
70	NA	NA
71	NA	NA
72	NA	NA
73	1	33
74	2	34
75	2	34
76	3	35
77	4	36
78	5	37
79	6	38
80	7	39
81	8	40
82	2	34
83	9	41
84	6	38
85	10	42
86	11	43
87	12	44
88	13	45
89	8	40
90	4	36
91	12	44
92	6	38
93	10	42
94	12	44
95	1	33
96	10	42
97	12	44
98	14	46
99	15	47
100	16	48
101	17	49
102	16	48
103	11	43
104	7	39
105	18	50
106	2	34
107	19	51
108	20	52
109	1	33
110	2	34
111	6	38
112	12	44
113	7	39
114	21	53
115	22	54
116	23	57
117	24	58
118	25	59
119	7	39
120	11	43
121	17	49
122	19	51
123	10	42
124	2	34
125	28	65
126	28	65
127	31	67
128	14	46
129	4	36
130	13	45
131	32	69
132	2	34
133	73	74
134	75	76
135	77	78
136	79	80
137	81	82
138	83	84
139	81	85
140	77	78
141	73	74
142	86	87
143	88	89
144	90	91
145	92	93
146	79	94
147	95	96
148	97	98
149	79	80
150	73	99
151	100	101
152	100	101
153	79	94
154	92	102
155	75	103
156	77	78
157	88	89
158	81	85
159	95	96
160	79	80
161	88	89
162	79	80
163	92	102
164	104	105
165	79	80
166	81	82
167	73	99
168	79	80
169	79	80
170	106	107
171	106	107
172	79	94
173	88	89
174	73	99
175	108	109
176	110	111
177	88	89
178	106	107
179	73	74
180	81	85
181	112	113
182	110	111
183	114	115
184	116	117
185	95	118
186	73	99
187	100	101
188	119	120
189	95	96
190	121	122
191	123	124
192	81	85
193	95	118
194	95	96
195	127	128
196	95	96
197	129	130
198	131	132
199	79	80
200	81	82
201	79	80
202	112	113
203	88	89
204	133	134
205	135	136
206	137	138
207	139	140
208	133	134
209	141	142
210	143	144
211	145	146
212	147	148
213	149	150
214	143	151
215	152	153
216	154	155
217	145	156
218	157	158
219	159	160
220	137	138
221	135	136
222	154	155
223	133	134
224	161	162
225	139	140
226	143	144
227	163	164
228	152	153
229	165	166
230	143	151
231	163	164
232	167	168
233	135	136
234	169	170
235	171	172
236	139	173
237	174	175
238	157	158
239	137	176
240	167	168
241	177	178
242	157	179
243	180	181
244	169	170
245	141	142
246	137	176
247	182	183
248	159	160
249	157	158
250	143	144
251	184	185
252	159	160
253	180	181
254	169	170
255	141	142
256	186	187
257	145	146
258	139	173
259	152	153
260	165	166
261	145	156
262	143	144
263	186	187
264	188	189
265	135	136
266	186	190
267	135	136
268	141	142
269	149	150
270	161	162
271	133	134
272	145	156
273	143	151
274	177	178
275	191	192
276	133	134
277	157	179
278	186	187
279	143	151
280	147	148
281	135	193
282	145	146
283	135	136
284	194	195
285	196	197
286	198	199
287	200	201
288	202	203
289	159	160
290	204	205
291	206	207
292	208	209
293	210	211
294	212	213
295	214	215
296	216	217
297	218	219
298	220	221
299	222	223
300	224	225
301	222	226
302	227	228
303	229	230
304	231	232
305	233	234
306	216	235
307	236	237
308	238	239
309	240	241
310	242	243
311	210	244
312	222	223
313	245	246
314	247	248
315	212	213
316	210	211
317	238	239
318	231	249
319	212	250
320	251	252
321	253	254
322	255	256
323	206	207
324	257	258
325	242	259
326	260	261
327	216	235
328	218	262
329	231	249
330	242	259
331	263	264
332	206	207
333	233	234
334	218	219
335	218	262
336	265	266
337	238	239
338	267	268
339	229	269
340	270	271
341	272	273
342	251	252
343	204	205
344	224	274
345	229	269
346	212	250
347	218	262
348	212	213
349	242	259
350	206	275
351	276	277
352	231	232
353	257	258
354	278	279
355	280	281
356	245	246
357	222	226
358	222	226
359	236	237
360	270	271
361	247	248
362	282	283
363	222	223
364	206	275
365	280	281
366	222	223
367	284	285
368	286	287
369	288	289
370	290	291
371	292	293
372	294	295
373	296	297
374	298	299
375	300	301
376	298	299
377	302	303
378	304	305
379	306	307
380	308	309
381	310	311
382	312	313
383	314	315
384	316	317
385	294	295
386	318	319
387	320	321
388	322	323
389	324	325
390	326	327
391	328	329
392	300	301
393	330	331
394	332	333
395	302	334
396	335	336
397	306	307
398	322	323
399	318	337
400	292	293
401	318	337
402	312	338
403	318	319
404	290	291
405	339	340
406	341	342
407	343	344
408	290	345
409	324	325
410	346	347
411	312	338
412	306	307
413	332	333
414	298	348
415	300	301
416	349	350
417	308	309
418	314	315
419	332	333
420	298	348
421	351	352
422	294	295
423	353	354
424	355	356
425	292	357
426	358	359
427	306	307
428	358	359
429	360	361
430	310	311
431	362	363
432	364	365
433	353	354
434	366	367
435	318	319
436	310	311
437	314	368
438	332	333
439	362	363
440	316	369
441	322	323
442	316	317
443	370	371
444	372	373
445	374	375
446	376	377
447	378	379
448	380	381
449	382	383
450	384	385
451	386	387
452	388	389
453	386	387
454	370	371
455	390	391
456	392	393
457	388	389
458	394	395
459	396	397
460	386	387
461	398	399
462	400	401
463	402	403
464	404	405
465	406	407
466	400	401
467	408	409
468	410	411
469	412	413
470	414	415
471	416	417
472	400	401
473	394	395
474	406	418
475	408	409
476	419	420
477	400	401
478	421	422
479	370	371
480	414	415
481	370	371
482	410	411
483	423	424
484	374	425
485	382	383
486	426	427
487	410	411
488	400	401
489	428	429
490	430	431
491	386	387
492	432	433
493	386	387
494	434	435
495	436	437
496	438	439
497	390	440
498	400	401
499	441	442
500	443	444
501	445	446
502	447	448
503	449	55
504	450	451
505	443	444
506	449	55
507	452	453
508	454	455
509	26	456
510	445	446
511	452	453
512	443	444
513	457	458
514	459	460
515	452	453
516	447	448
517	27	461
518	447	448
519	449	462
520	445	463
521	454	455
522	443	444
523	28	464
524	465	61
525	445	446
526	466	62
527	454	455
528	26	456
529	29	467
530	28	464
531	468	64
532	447	448
533	469	470
534	445	446
535	454	455
536	471	472
537	443	444
538	445	446
539	473	474
540	28	464
541	454	455
542	443	444
543	445	446
544	449	55
545	466	62
546	443	444
547	475	476
548	447	448
549	471	472
550	28	464
551	477	478
552	471	472
553	443	444
554	447	448
555	445	446
556	26	456
557	471	472
558	445	446
559	449	55
560	29	467
561	479	480
562	449	55
563	481	482
564	481	482
565	445	463
566	483	66
567	454	455
568	484	485
569	486	487
570	445	446
571	488	489
572	450	451
573	28	464
574	477	478
575	443	444
576	449	55
577	26	490
578	445	446
579	30	491
580	483	66
581	492	493
582	494	68
583	488	489
584	473	474
585	447	448
586	481	482
587	445	463
588	449	55
589	471	472
590	481	482
591	449	55
592	495	496
593	488	489
594	457	458
595	484	485
596	26	456
597	29	467
598	495	496
599	447	448
600	494	68
601	481	482
602	28	464
603	497	498
604	499	71
605	483	66
606	447	448
607	449	462
608	457	458
609	449	462
610	473	474
611	29	467
612	454	455
613	500	501
614	502	503
615	505	506
616	508	509
617	510	511
618	512	513
619	505	506
620	516	517
621	518	519
622	520	521
623	522	523
624	524	525
625	510	526
626	527	528
627	505	506
628	530	531
629	524	525
630	532	533
631	505	534
632	535	536
633	524	525
634	537	125
635	538	539
636	540	541
637	542	543
638	544	545
639	527	528
640	510	526
641	540	541
642	546	547
643	535	536
644	126	548
645	527	528
646	527	528
647	549	534
648	527	528
649	510	526
650	550	551
651	522	552
652	553	554
653	524	525
654	530	531
655	555	556
656	550	551
657	557	558
658	537	125
659	518	519
660	553	559
661	510	526
662	560	561
663	535	536
664	510	526
665	537	125
666	562	563
667	564	565
668	566	567
669	568	569
670	522	523
671	510	511
672	535	570
673	571	572
674	502	503
675	527	528
676	518	519
677	573	574
678	575	576
679	518	577
680	573	578
681	568	579
682	126	548
683	508	509
684	555	556
685	542	580
686	538	539
687	581	582
688	516	583
689	538	584
690	585	586
691	587	588
692	500	501
693	505	506
694	557	558
695	589	590
696	500	501
697	562	563
698	538	584
699	557	558
700	571	572
701	508	509
702	537	125
703	126	548
704	591	592
705	505	506
706	549	534
707	557	558
708	593	594
709	595	596
710	505	506
711	593	594
712	573	578
713	555	556
714	540	541
715	537	125
716	599	600
717	508	509
718	601	602
719	540	541
720	505	506
721	538	539
722	508	509
723	538	584
724	540	541
725	606	607
726	542	580
727	126	548
728	542	580
729	608	609
730	522	523
731	505	506
732	540	541
733	500	501
734	555	556
735	540	541
736	613	614
737	504	615
738	507	616
739	504	615
740	617	618
741	514	619
742	515	620
743	621	622
744	623	624
745	625	626
746	529	627
747	628	629
748	630	631
749	632	633
750	634	635
751	636	637
752	617	638
753	639	640
754	507	616
755	504	641
756	642	643
757	617	638
758	644	645
759	634	635
760	632	633
761	617	638
762	625	646
763	647	648
764	649	650
765	644	645
766	651	652
767	653	654
768	617	638
769	632	633
770	639	640
771	655	656
772	639	640
773	657	658
774	659	660
775	636	637
776	661	662
777	663	664
778	665	666
779	642	667
780	668	669
781	663	664
782	665	666
783	670	671
784	672	673
785	628	629
786	674	675
787	644	645
788	676	677
789	649	650
790	668	669
791	651	652
792	678	679
793	665	666
794	680	681
795	682	683
796	684	685
797	623	686
798	647	687
799	684	685
800	688	689
801	690	691
802	692	614
803	670	671
804	693	694
805	695	696
806	697	698
807	699	700
808	701	702
809	703	704
810	705	706
811	657	658
812	676	677
813	707	708
814	680	681
815	684	685
816	697	698
817	703	709
818	636	710
819	613	711
820	705	712
821	713	714
822	597	715
823	692	683
824	613	614
825	598	716
826	717	718
827	603	719
828	636	710
829	604	720
830	605	721
831	514	619
832	623	624
833	623	624
834	674	675
835	653	654
836	674	675
837	657	658
838	676	677
839	634	635
840	617	638
841	632	633
842	661	662
843	690	691
844	672	673
845	703	709
846	713	714
847	697	698
848	722	677
849	665	723
850	697	724
851	725	726
852	722	677
853	727	728
854	657	729
855	701	702
856	722	730
857	636	710
858	725	726
859	713	714
860	636	710
861	610	731
862	717	718
863	611	732
864	612	733
865	504	641
866	727	728
867	504	641
868	705	706
869	697	698
870	605	721
871	504	615
872	507	616
873	514	619
874	605	721
875	504	615
876	628	629
877	717	718
878	604	720
879	507	734
880	504	615
881	713	714
882	603	719
883	597	735
884	514	619
885	630	631
886	736	56
887	737	60
888	738	739
889	741	742
890	744	745
891	746	63
892	748	749
893	750	751
894	752	753
895	754	755
896	748	749
897	744	745
898	757	758
899	759	760
900	761	762
901	763	764
902	765	766
903	767	768
904	769	770
905	771	772
906	773	774
907	767	768
908	775	776
909	769	770
910	777	778
911	763	764
912	779	780
913	781	782
914	783	784
915	767	768
916	775	776
917	785	786
918	763	764
919	752	753
920	787	788
921	789	790
922	791	792
923	771	772
924	789	790
925	787	788
926	793	794
927	777	778
928	795	796
929	781	782
930	797	798
931	783	784
932	799	800
933	777	778
934	801	802
935	803	804
936	805	806
937	783	784
938	807	808
939	809	810
940	799	800
941	811	812
942	803	804
943	813	814
944	805	806
945	801	802
946	815	816
947	817	818
948	819	820
949	821	822
950	823	70
951	824	825
952	754	755
953	826	827
954	746	63
955	828	829
956	830	831
957	738	739
958	767	768
959	833	834
960	761	762
961	835	836
962	763	764
963	837	838
964	785	786
965	839	840
966	841	842
967	781	782
968	843	844
969	845	846
970	847	848
971	815	816
972	849	850
973	851	852
974	853	72
975	854	855
976	856	857
977	858	859
978	860	861
979	862	863
980	864	865
981	819	820
982	860	861
983	866	867
984	738	739
985	868	869
986	856	857
987	821	822
988	824	825
989	862	863
990	870	871
991	860	861
992	872	873
993	828	829
994	874	875
995	870	871
996	839	840
997	856	857
998	853	72
999	877	878
1000	879	880
1001	881	882
1002	883	884
1003	748	749
1004	874	875
1005	744	745
1006	744	745
1007	761	762
1008	886	887
1009	888	740
1010	889	743
1011	891	747
1012	893	894
1013	895	756
1014	897	898
1015	899	900
1016	901	902
1017	903	904
1018	893	894
1019	905	906
1020	907	908
1021	909	910
1022	911	912
1023	913	914
1024	915	916
1025	917	918
1026	919	920
1027	909	910
1028	921	922
1029	903	904
1030	901	902
1031	923	924
1032	925	926
1033	923	924
1034	927	928
1035	929	930
1036	931	932
1037	893	894
1038	911	912
1039	923	924
1040	933	934
1041	909	910
1042	921	922
1043	929	930
1044	935	936
1045	919	920
1046	933	934
1047	921	922
1048	937	938
1049	929	930
1050	939	940
1051	941	942
1052	943	944
1053	945	946
1054	947	948
1055	949	950
1056	951	952
1057	953	954
1058	889	743
1059	955	956
1060	895	756
1061	886	887
1062	957	832
1063	889	743
1064	959	960
1065	899	900
1066	905	906
1067	891	747
1068	907	908
1069	905	906
1070	962	963
1071	927	928
1072	957	832
1073	965	966
1074	893	894
1075	962	963
1076	893	894
1077	901	902
1078	923	924
1079	967	968
1080	933	934
1081	943	944
1082	939	940
1083	969	970
1084	971	972
1085	973	974
1086	975	976
1087	949	950
1088	977	978
1089	979	980
1090	971	972
1091	981	982
1092	977	978
1093	983	984
1094	955	956
1095	889	743
1096	985	986
1097	987	988
1098	977	978
1099	979	980
1100	949	950
1101	989	990
1102	991	992
1103	891	747
1104	993	994
1105	889	743
1106	995	876
1107	997	998
1108	999	1000
1109	1001	1002
1110	891	747
1111	995	876
1112	1004	885
1113	899	900
1114	907	908
1115	909	910
1116	1006	1007
1117	907	908
1118	901	902
1119	1008	1009
1120	1010	890
1121	1011	892
1122	1013	896
1123	1015	1016
1124	1010	890
1125	1018	1019
1126	1020	1021
1127	1022	1023
1128	1011	892
1129	1025	1026
1130	1018	1019
1131	1027	1028
1132	1029	1030
1133	1031	1032
1134	1033	1034
1135	1035	1036
1136	1037	1038
1137	1039	1040
1138	1025	1026
1139	1033	1034
1140	1041	1042
1141	1043	1044
1142	1018	1019
1143	1041	1042
1144	1045	1046
1145	1047	1048
1146	1027	1028
1147	1049	1050
1148	1051	1052
1149	1053	1054
1150	1055	1056
1151	1057	1058
1152	1059	1060
1153	1011	892
1154	1061	1062
1155	1063	958
1156	1013	896
1157	1065	1066
1158	1059	1060
1159	1067	961
1160	1025	1026
1161	1018	1019
1162	1068	1069
1163	1070	1071
1164	1065	1066
1165	1072	964
1166	1074	1075
1167	1076	1077
1168	1078	1079
1169	1031	1032
1170	1080	1081
1171	1082	1083
1172	1084	1085
1173	1086	1087
1174	1088	1089
1175	1090	1091
1176	1092	1093
1177	1055	1056
1178	1094	1095
1179	1096	1097
1180	1098	1099
1181	1100	1101
1182	1102	1103
1183	1100	1101
1184	1104	1105
1185	1057	1058
1186	1106	996
1187	1107	1108
1188	1109	1110
1189	1057	1058
1190	1111	1003
1191	1102	1103
1192	1112	1005
1193	1067	961
1194	1074	1075
1195	1114	1115
1196	1070	1071
1197	1013	896
1198	1117	1118
1199	1119	1120
1200	1121	1012
1201	1122	1014
1202	1124	1017
1203	1126	1127
1204	1128	1024
1205	1130	1131
1206	1132	1133
1207	1134	1135
1208	1136	1137
1209	1138	1139
1210	1140	1141
1211	1142	1143
1212	1144	1145
1213	1146	1147
1214	1148	1149
1215	1150	1151
1216	1152	1153
1217	1154	1155
1218	1156	1064
1219	1124	1017
1220	1158	1159
1221	1124	1017
1222	1156	1064
1223	1122	1014
1224	1162	1163
1225	1158	1159
1226	1122	1014
1227	1128	1024
1228	1165	1073
1229	1138	1139
1230	1167	1168
1231	1169	1170
1232	1171	1172
1233	1173	1174
1234	1175	1176
1235	1177	1178
1236	1179	1180
1237	1181	1182
1238	1150	1151
1239	1158	1159
1240	1179	1180
1241	1183	1184
1242	1177	1178
1243	1185	1186
1244	1187	1188
1245	1119	1120
1246	1189	1190
1247	1122	1014
1248	1177	1178
1249	1191	1192
1250	1189	1190
1251	1193	1113
1252	1122	1014
1253	1195	1196
1254	1154	1155
1255	1156	1064
1256	1197	1116
1257	1136	1137
1258	1199	1200
1259	1201	1123
1260	1202	1125
1261	1204	1129
1262	1206	1207
1263	1201	1123
1264	1209	1210
1265	1211	1212
1266	1213	1214
1267	1215	1216
1268	1217	1218
1269	1199	1200
1270	1219	1157
1271	1220	1221
1272	1222	1160
1273	1223	1161
1274	1225	1226
1275	1227	1164
1276	1228	1166
1277	1230	1231
1278	1232	1233
1279	1234	1235
1280	1236	1237
1281	1238	1239
1282	1240	1241
1283	1242	1243
1284	1244	1245
1285	1246	1247
1286	1248	1249
1287	1220	1221
1288	1250	1251
1289	1252	1194
1290	1202	1125
1291	1254	1255
1292	1219	1157
1293	1256	1198
1294	1206	1207
1295	1258	1259
1296	1260	1203
1297	1261	1205
1298	1263	1208
1299	1265	1266
1300	1267	1268
1301	1269	1270
1302	1271	1272
1303	1273	1224
1304	1274	1275
1305	1276	1229
1306	1261	1205
1307	1278	1279
1308	1280	1281
1309	1282	1283
1310	1284	1285
1311	1286	1287
1312	1288	1289
1313	1274	1275
1314	1290	1253
1315	1291	1292
1316	1276	1229
1317	1293	1257
1318	1295	1296
1319	1297	1262
1320	1298	1264
1321	1300	1301
1322	1302	1303
1323	1304	1305
1324	1306	1277
1325	1307	1308
1326	1309	1310
1327	1311	1312
1328	1313	1314
1329	1315	1316
1330	1317	1294
1331	1318	1319
1332	1320	1299
1333	1321	1322
1334	1323	1324
1335	1325	1326
1336	1327	1328
1337	1329	1330
1338	1331	1332
1339	1333	1334
1340	1336	1337
1341	1338	1339
1342	1338	1339
1343	1338	1339
1344	1338	1339
1345	1338	1339
1346	1338	1339
1347	1338	1339
1348	1338	1339
1349	1338	1339
1350	1338	1339
1351	1335	1340
1352	1335	1340
1353	1335	1340
1354	1335	1340
1355	1335	1340
1356	1335	1340
1357	1335	1340
1358	1335	1340
1359	1335	1340
1360	1335	1340
1361	1335	1340
1362	1338	1339
1363	1338	1339
1364	1338	1339
1365	1338	1339
1366	1338	1339
1367	1338	1339
1368	1338	1339
1369	1338	1339
1370	1338	1339
1371	1338	1339
1372	1335	1340
1373	1335	1340
1374	1335	1340
1375	1335	1340
1376	1335	1340
1377	1335	1340
1378	1335	1340
1379	1335	1340
1380	1335	1340
1381	1335	1340
1382	1370	1351
1383	1362	1351
1384	1369	1351
1385	1369	1352
1386	1364	1352
1387	1366	1351
1388	1369	1351
1389	1373	1342
1390	1373	1341
1391	1364	1351
1392	1375	1343
1393	1375	1342
1394	1376	1343
1395	1379	1343
1396	1378	1341
1397	1367	1352
1398	1376	1342
1399	1369	1351
1400	1371	1352
1401	1377	1343
1402	1381	1341
1403	1364	1351
1404	1367	1351
1405	1376	1342
1406	1366	1351
1407	1377	1342
1408	1366	1352
1409	1375	1342
1410	1366	1351
1411	1373	1342
1412	1373	1341
1413	1367	1352
1414	1374	1342
1415	1367	1352
1416	1372	1343
1417	1365	1351
1418	1378	1342
1419	1377	1343
1420	1367	1351
1421	1370	1352
1422	1379	1341
1423	1362	1351
1424	1362	1351
1425	1381	1342
1426	1363	1352
1427	1379	1343
1428	1373	1342
1429	1363	1351
1430	1381	1341
1431	1362	1352
1432	1375	1342
1433	1372	1343
1434	1379	1343
1435	1374	1342
1436	1373	1342
1437	1379	1341
1438	1369	1351
1439	1371	1351
1440	1370	1352
1441	1362	1351
1442	1366	1351
1443	1381	1343
1444	1367	1352
1445	1369	1351
1446	1365	1351
1447	1362	1351
1448	1372	1343
1449	1363	1352
1450	1362	1351
1451	1369	1352
1452	1363	1351
1453	1367	1351
1454	1366	1351
1455	1375	1342
1456	1375	1343
1457	1370	1352
1458	1381	1341
1459	1367	1351
1460	1369	1352
1461	1375	1341
1462	1365	1351
1463	1379	1342
1464	1381	1341
1465	1366	1351
1466	1373	1343
1467	1364	1351
1468	1372	1343
1469	1375	1342
1470	1362	1351
1471	1374	1343
1472	1364	1351
1473	1375	1342
1474	1376	1343
1475	1363	1351
1476	1364	1351
1477	1364	1351
1478	1367	1351
1479	1378	1342
1480	1375	1342
1481	1379	1343
1482	1378	1341
1483	1373	1342
1484	1367	1352
1485	1370	1351
1486	1378	1342
1487	1365	1351
1488	1364	1352
1489	1367	1351
1490	1381	1343
1491	1365	1351
1492	1373	1342
1493	1365	1351
1494	1381	1343
1495	1364	1351
1496	1381	1342
1497	1370	1351
1498	1372	1343
1499	1379	1343
1500	1379	1343
1501	1381	1343
1502	1367	1351
1503	1379	1343
1504	1379	1343
1505	1376	1343
1506	1375	1342
1507	1370	1352
1508	1378	1343
1509	1366	1351
1510	1363	1351
1511	1367	1352
1512	1364	1352
1513	1366	1351
1514	1364	1351
1515	1367	1351
1516	1372	1342
1517	1372	1343
1518	1370	1351
1519	1373	1343
1520	1367	1351
1521	1381	1343
1522	1364	1351
1523	1381	1341
1524	1374	1342
1525	1364	1351
1526	1363	1351
1527	1364	1351
1528	1373	1341
1529	1370	1352
1530	1370	1352
1531	1378	1341
1532	1378	1342
1533	1369	1351
1534	1379	1342
1535	1367	1352
1536	1371	1352
1537	1378	1341
1538	1374	1341
1539	1378	1342
1540	1365	1352
1541	1376	1342
1542	1363	1351
1543	1363	1351
1544	1381	1343
1545	1366	1351
1546	1363	1352
1547	1367	1351
1548	1371	1351
1549	1363	1352
1550	1364	1352
1551	1376	1343
1552	1362	1352
1553	1379	1343
1554	1367	1351
1555	1371	1352
1556	1376	1342
1557	1371	1351
1558	1373	1343
1559	1367	1352
1560	1363	1352
1561	1367	1351
1562	1375	1341
1563	1372	1343
1564	1381	1341
1565	1372	1342
1566	1377	1341
1567	1367	1351
1568	1371	1351
1569	1375	1342
1570	1379	1343
1571	1373	1343
1572	1369	1351
1573	1376	1343
1574	1370	1352
1575	1371	1351
1576	1364	1351
1577	1374	1342
1578	1377	1342
1579	1372	1343
1580	1378	1343
1581	1375	1342
1582	1362	1352
1583	1367	1352
1584	1369	1351
1585	1372	1341
1586	1367	1352
1587	1378	1343
1588	1369	1351
1589	1372	1343
1590	1381	1342
1591	1367	1352
1592	1376	1341
1593	1366	1351
1594	1376	1343
1595	1369	1351
1596	1377	1342
1597	1367	1351
1598	1372	1342
1599	1362	1351
1600	1375	1341
1601	1363	1351
1602	1381	1343
1603	1372	1343
1604	1366	1351
1605	1370	1352
1606	1367	1351
1607	1370	1351
1608	1367	1351
1609	1367	1351
1610	1373	1343
1611	1369	1351
1612	1366	1352
1613	1379	1342
1614	1372	1343
1615	1376	1343
1616	1376	1343
1617	1366	1351
1618	1375	1343
1619	1370	1351
1620	1369	1352
1621	1375	1342
1622	1369	1351
1623	1373	1343
1624	1381	1342
1625	1364	1351
1626	1381	1341
1627	1367	1351
1628	1375	1343
1629	1377	1343
1630	1362	1351
1631	1367	1351
1632	1373	1342
1633	1377	1343
1634	1369	1351
1635	1372	1341
1636	1377	1341
1637	1381	1342
1638	1372	1341
1639	1376	1343
1640	1363	1351
1641	1367	1351
1642	1362	1351
1643	1367	1351
1644	1379	1342
1645	1363	1351
1646	1369	1351
1647	1364	1351
1648	1363	1351
1649	1367	1351
1650	1362	1351
1651	1378	1341
1652	1381	1343
1653	1375	1343
1654	1367	1352
1655	1374	1342
1656	1372	1341
1657	1370	1352
1658	1381	1342
1659	1366	1352
1660	1377	1343
1661	1369	1352
1662	1367	1352
1663	1365	1351
1664	1376	1343
1665	1378	1342
1666	1376	1342
1667	1376	1343
1668	1371	1351
1669	1367	1352
1670	1369	1352
1671	1369	1351
1672	1371	1351
1673	1372	1343
1674	1371	1351
1675	1373	1343
1676	1375	1343
1677	1378	1343
1678	1362	1351
1679	1369	1352
1680	1367	1351
1681	1369	1352
1682	1373	1342
1683	1369	1351
1684	1367	1351
1685	1371	1351
1686	1373	1341
1687	1372	1342
1688	1364	1351
1689	1378	1343
1690	1367	1352
1691	1376	1343
1692	1367	1351
1693	1369	1352
1694	1369	1352
1695	1381	1341
1696	1379	1343
1697	1366	1352
1698	1364	1351
1699	1367	1352
1700	1371	1352
1701	1364	1351
1702	1377	1341
1703	1370	1351
1704	1371	1351
1705	1367	1351
1706	1372	1342
1707	1369	1351
1708	1367	1351
1709	1371	1352
1710	1370	1352
1711	1371	1351
1712	1370	1351
1713	1369	1351
1714	1367	1351
1715	1362	1351
1716	1369	1351
1717	1369	1351
1718	1367	1351
1719	1365	1351
1720	1369	1351
1721	1367	1351
1722	1374	1341
1723	1376	1341
1724	1381	1341
1725	1365	1351
1726	1374	1341
1727	1366	1351
1728	1381	1343
1729	1366	1352
1730	1370	1351
1731	1371	1351
1732	1372	1342
1733	1367	1351
1734	1371	1351
1735	1367	1352
1736	1375	1342
1737	1362	1351
1738	1362	1351
1739	1363	1351
1740	1363	1351
1741	1371	1351
1742	1372	1342
1743	1373	1343
1744	1381	1341
1745	1375	1343
1746	1362	1351
1747	1374	1341
1748	1367	1351
1749	1371	1351
1750	1369	1351
1751	1371	1351
1752	1363	1351
1753	1370	1351
1754	1379	1341
1755	1378	1341
1756	1362	1351
1757	1374	1341
1758	1369	1351
1759	1376	1343
1760	1367	1352
1761	1373	1343
1762	1363	1351
1763	1371	1351
1764	1367	1352
1765	1364	1351
1766	1369	1352
1767	1369	1352
1768	1374	1341
1769	1376	1342
1770	1363	1352
1771	1370	1352
1772	1369	1351
1773	1381	1341
1774	1362	1351
1775	1369	1351
1776	1364	1351
1777	1367	1351
1778	1367	1351
1779	1372	1342
1780	1367	1351
1781	1372	1343
1782	1363	1351
1783	1367	1351
1784	1363	1352
1785	1373	1342
1786	1372	1341
1787	1363	1351
1788	1364	1351
1789	1367	1351
1790	1376	1343
1791	1377	1343
1792	1367	1351
1793	1371	1351
1794	1372	1343
1795	1367	1351
1796	1376	1341
1797	1366	1351
1798	1369	1351
1799	1364	1351
1800	1366	1351
1801	1376	1342
1802	1365	1352
1803	1371	1352
1804	1370	1351
1805	1381	1343
1806	1377	1341
1807	1364	1351
1808	1376	1342
1809	1363	1351
1810	1363	1352
1811	1364	1351
1812	1366	1351
1813	1369	1351
1814	1371	1351
1815	1369	1352
1816	1366	1352
1817	1367	1351
1818	1381	1341
1819	1375	1341
1820	1372	1342
1821	1366	1351
1822	1367	1351
1823	1367	1351
1824	1363	1352
1825	1363	1352
1826	1367	1351
1827	1370	1352
1828	1376	1343
1829	1367	1351
1830	1381	1341
1831	1377	1342
1832	1367	1351
1833	1367	1352
1834	1372	1343
1835	1367	1351
1836	1367	1351
1837	1374	1342
1838	1371	1352
1839	1366	1352
1840	1367	1351
1841	1364	1352
1842	1370	1351
1843	1378	1341
1844	1367	1351
1845	1370	1352
1846	1363	1352
1847	1370	1351
1848	1363	1352
1849	1366	1352
1850	1372	1343
1851	1379	1343
1852	1376	1342
1853	1377	1342
1854	1378	1342
1855	1369	1352
1856	1369	1351
1857	1375	1343
1858	1375	1342
1859	1369	1352
1860	1372	1341
1861	1376	1343
1862	1370	1352
1863	1376	1342
1864	1372	1341
1865	1363	1351
1866	1367	1352
1867	1367	1352
1868	1367	1352
1869	1370	1351
1870	1371	1353
1871	1369	1353
1872	1366	1356
1873	1362	1353
1874	1371	1354
1875	1377	1343
1876	1366	1353
1877	1367	1353
1878	1376	1345
1879	1370	1353
1880	1371	1353
1881	1370	1356
1882	1367	1356
1883	1372	1345
1884	1376	1343
1885	1362	1353
1886	1363	1356
1887	1369	1356
1888	1362	1353
1889	1366	1356
1890	1364	1353
1891	1367	1355
1892	1377	1343
1893	1375	1343
1894	1377	1343
1895	1367	1353
1896	1369	1353
1897	1367	1356
1898	1369	1353
1899	1363	1356
1900	1377	1343
1901	1374	1345
1902	1372	1343
1903	1370	1353
1904	1367	1353
1905	1367	1356
1906	1381	1345
1907	1367	1353
1908	1364	1353
1909	1378	1345
1910	1370	1353
1911	1367	1353
1912	1364	1353
1913	1371	1353
1914	1369	1355
1915	1369	1353
1916	1370	1356
1917	1370	1353
1918	1373	1343
1919	1377	1345
1920	1367	1353
1921	1365	1353
1922	1367	1353
1923	1374	1345
1924	1367	1353
1925	1366	1353
1926	1367	1356
1927	1377	1343
1928	1362	1356
1929	1366	1356
1930	1375	1343
1931	1378	1345
1932	1371	1353
1933	1371	1353
1934	1372	1343
1935	1369	1353
1936	1370	1356
1937	1373	1343
1938	1365	1353
1939	1373	1343
1940	1370	1354
1941	1376	1345
1942	1369	1353
1943	1370	1356
1944	1367	1353
1945	1369	1353
1946	1369	1356
1947	1381	1343
1948	1371	1356
1949	1372	1343
1950	1367	1353
1951	1365	1353
1952	1371	1354
1953	1373	1345
1954	1381	1343
1955	1370	1355
1956	1367	1356
1957	1370	1353
1958	1371	1353
1959	1371	1355
1960	1371	1353
1961	1372	1345
1962	1376	1343
1963	1369	1353
1964	1367	1356
1965	1367	1353
1966	1381	1345
1967	1372	1343
1968	1372	1345
1969	1367	1353
1970	1370	1353
1971	1367	1356
1972	1364	1356
1973	1367	1355
1974	1367	1356
1975	1375	1345
1976	1365	1353
1977	1362	1353
1978	1370	1356
1979	1377	1343
1980	1373	1343
1981	1369	1353
1982	1367	1356
1983	1372	1343
1984	1372	1343
1985	1362	1356
1986	1376	1345
1987	1367	1353
1988	1369	1353
1989	1369	1355
1990	1371	1353
1991	1363	1356
1992	1369	1356
1993	1364	1353
1994	1369	1353
1995	1365	1353
1996	1367	1356
1997	1363	1356
1998	1367	1356
[truncated: 2,053 more rows]
